# Supplementary material for: Kinase Inhibitor Pulldown Assay Identifies a Chemotherapy Response Signature in Triple-negative Breast Cancer Based on Purine-binding Proteins
Source: Cancer Res Commun. 2023 Aug 15;3(8):1551–63. doi: 10.1158/2767-9764.CRC-22-0501 (PMC10426551; doi:10.1158/2767-9764.CRC-22-0501)
Supplement: Supplementary Table S1-S5 [file crc-22-0501-s01.xlsx]

## Sheet: Sheet1
Table S1	9 kinase inhibitors used for KIPA
Table S2	meta data of 43 biopsy samples used for KIPA in this study
Table S3	KIPA data of 43 biopsy samples. The values are log10(iBAQ).
Table S4	function categories of 2641 proteins deteced by KIPA data
Table S5	wilcoxon test between pCR and non-pCR with KIPA data

## Sheet: TableS1_kinase_inhibitor
Drug name	Company	Mechanism of Action
Palbociclib	Pfizer	CDK4/6 inhibitor
Crizotinib	Pfizer	Receptor tyrosine kinase inhibitor against c-Met and ALK
CZC-8004	Generic	Pan-kinase inhibitor
Axitinib	Pfizer	VEGFR and PDGFR inhibitor
GSK690693	GSK	AKT inhibitor
AZD4547	AstraZeneca	FGFR and VEGF inhibitor
Afatinib	Boehringer Ingelheim	ErbB family protein inhibitor
Abemaciclib	Eli Lilly	CDK4/6 inhibitor
FRAX597	Generic	PAK inhibitor

## Sheet: TableS2_meta
PPI	sample_id	pCR_response	Collection_Event	Race	PAM50	TNBCType	RCB	Smoker_status	packs_py	BMI	Recurrence	Vital_status	TC	CD3_percent	PDL1.CPS.value	CIN	ML_HG38.v2	Somatic.MSI	Signature.3	Signature.6	Signature.15	Signature.10	Signature.12	Signature.4	Signature.5	Signature.7	Signature.9	Signature.13	Signature.21	Thorsson_Immune_Modulators_Stimulatory	Thorsson_Immune_Modulators_Inhibitory	Thorsson_Immune_Modulators_HLA	EST_ImmuneScore	EST_StromalScore	EST_TumorPurity	CS_Absolute.score	xC_ImmuneScore	xC_StromaScore	xC_MicroenvironmentScore	mgps_protein_scores	mgps_rna_scores	LIG1_status	Lable_tDNA	Label_nDNA	Label_RNA	Lysis Batch	Plex..1.8.	TMT channel	BRCA1_status
NTN006	NTN006_Baseline	No	Baseline	African_American	LumB	MSL	III						66.25		5	2.872	91	4	0.3182	0.2352	0	0	0	0	0	0	0	0	0	0.8047	0.8138	0.5229	2994.4	1658.3	0.279	3.1458	0.3933	0.173	0.5662	-0.96	-0.46	WT	H1517357_DNtD	M1502598_2	M1510588	5	6	130N	mutation
NTN007	NTN007_Baseline	Yes	Baseline	African_American	Basal	IM	0						75	35	10	2.009	99	0	0	0	0.16	0	0	0	0	0	0	0.0983	0	0.0231	0.7839	-0.7631	3480.1	1472.1	0.237	4.3194	0.5338	0.0632	0.597	-0.44	-0.08	WT	H1517385_DNtD	M1502600_2	M1510592	3	1	128C	mutation
NTN012	NTN012_Baseline	No	Baseline	Caucasian	Basal	M	I						78.75	15	30	7.644	182	93	0.1579	0	0	0	0	0.1344	0	0	0.0653	0.1044	0	-1.4389	-0.5816	-2.1705	542.1	-101.1	0.784	1.0903	0.0057	0.0212	0.027	0.6	0.2	cnloss	H1517413_DNtD	M1502604_2	M1510596	3	4	129C	mutation
NTN014	NTN014_Baseline	Yes	Baseline	Caucasian	Basal	BL1	0						86.25	0		6.34	139	83	0.4807	0	0	0	0	0	0	0	0	0.1068	0	-0.3493	0.0033	-2.0803	1245.5	-134.5	0.719	1.3889	0.0515	0	0.0515	1.08	0.15	WT	H1517434_DNtD	M1510761_1	M1510599	5	4	127N	WT
NTN017	NTN017_Baseline	No	Baseline	Caucasian	Normal	LAR	I						48.75	10	0	1.987	56	0	0	0	0	0	0	0	0	0	0	0	0	-0.1272	-0.0667	0.0715	2700.4	898.6	0.424	3.5069	0.4663	0.1008	0.567	-0.6	-0.16	WT	H1517476_DNtD	M1510757_1	M1510605	3	7	130N	mutation
NTN020	NTN020_Baseline	No	Baseline	Caucasian	Basal	BL1	III						86.25		10	6.745	60	81	0	0.0806	0	0	0	0	0	0	0	0	0	-0.938	0.4844	-1.9356	985.3	-309.1	0.762	1.2639	0.0831	0	0.0831	0.69	0.12	cnloss	H1517497_DNtD	M1510768_1	M1510608	5	6	128N	WT
NTN021	NTN021_Baseline	No	Baseline	African_American	Basal	UNS	II						83.75		1	8.405	57	226	0	0	0	0	0	0	0	0	0	0	0	-1.2409	-1.2381	-1.5144	1193.9	19.8	0.709	1.4028	0.0771	0.0241	0.1012	0.59	0.18	cnloss	H1517511_DNtD	M1510769_1	M1510610	5	3	130C	mutation
NTN022	NTN022_Baseline	No	Baseline	Caucasian	Her2	LAR	II						71.25		1	3.156	58	0	0	0	0.1345	0	0	0	0	0	0	0	0	-0.1477	-0.9369	-0.6118	1566.3	184.6	0.651	1.8889	0.1363	0.0178	0.1541	-0.55	-0.14	WT	H1517518_DNtD	M1510765_1	M1510611	3	8	126	mutation
NTN023	NTN023_Baseline	Yes	Baseline	Caucasian	Basal	IM	0						75		70	2.316	78	0	0.4187	0.1961	0	0	0	0	0	0	0	0.1129	0	0.4406	0.1357	-0.8674	2732	664.2	0.45	3.2014	0.4269	0.0198	0.4467	-0.14	0.01	WT	H1517532_DNtD	M1510766_1	M1510613	5	5	128N	mutation
NTN025	NTN025_Baseline	Yes	Baseline	African_American	Basal	IM	0						78.75		50	4.036	115	3	0.3839	0	0	0	0	0	0	0	0	0	0	0.9513	0.0486	0.4784	2250	344.7	0.552	2.6944	0.2577	0.0206	0.2783	0.91	0.24	WT	H1517560_DNtD	M1510767_1	M1510617	3	2	126	mutation
NTN029	NTN029_Baseline	No	Baseline	African_American	Basal	IM	I						85		2	4.235	110	5	0.1978	0	0	0	0	0.1822	0	0	0	0	0	-0.3262	-0.5854	-0.9768	2333.6	529	0.519	2.6667	0.2153	0.0253	0.2406	0.1	-0.03	WT	H1517581_DNtD	M1510770_1	M1510620	3	5	129C	mutation
NTN031	NTN031_Baseline	Yes	Baseline	Caucasian	Basal	IM	0						66.25		5	1.862	36	0	0	0	0	0	0	0	0	0.0615	0	0	0	0.494	-0.5876	-1.1984	3418.8	1362.1	0.261	3.9167	0.5663	0.0809	0.6472	-0.66	-0.13	WT	H1517602_DNtD	M1510771_1	M1510623	5	6	127C	mutation
NTN033	NTN033_Baseline	No	Baseline	Caucasian	Basal	M	II						63.75			4.83	77	16	0.1517	0.2225	0.0983	0	0	0.2915	0	0.0647	0.0665	0	0	-0.3627	0.1718	0.3349	1850	713.1	0.556	2.1319	0.0943	0.0584	0.1528	0.36	0.04	WT	H1517609_DNtD	M1510772_1	M1510624	6	8	127C	WT
NTN038	NTN038_Baseline	No	Baseline	Caucasian	Basal	IM	I						75		8	1.291	28	0	0	0	0.1823	0	0	0	0	0	0	0.0624	0	1.1069	0.2055	1.2667	3072.4	1405.5	0.304	3.6319	0.4392	0.1161	0.5553	-0.54	0	WT	H1517665_DNtD	M1510764_1	M1510632	4	5	128C	mutation
NTN039	NTN039_Baseline	Yes	Baseline	African_American	Basal	M	0						83.75			10.428	1474	400	0	0	0	0	0.0766	0	0	0	0	0	0	-0.7815	-0.933	-1.0842	-220.1	-900.5	0.905	0.7986	0.0017	0.0116	0.0133	1.1	0.16	WT	H1518768_DNtD	M1510758_1	M1510699	5	7	130C	mutation
NTN040	NTN040_Baseline	No	Baseline	Caucasian	Basal	M	I						81.25		2	5.087	1152	15	0	0	0	0	0.1398	0	0	0	0	0	0	-1.5979	-0.7845	-2.3008	981.2	-21	0.734	1.4514	0.0436	0.0331	0.0767	-0.05	-0.02	WT	H1517693_DNtD	M1510759_1	M1510636	5	2	127N	mutation
NTN042	NTN042_Baseline	No	Baseline	African_American	Basal	MSL	II						53.75			4.946	194	43	0.2911	0	0.0913	0	0	0	0	0	0	0	0	-1.2932	-0.3066	-1.4312	2111	1381.4	0.438	2.625	0.3035	0.0796	0.3831	-0.21	-0.08	WT	H1517679_DNtD	M1510780_1	M1510634	6	3	128N	mutation
NTN046	NTN046_Baseline	Yes	Baseline	Caucasian	Basal	IM	0						53.75	40	20	3.567	44	5	0	0.1412	0	0	0	0	0	0	0	0	0	0.4463	-0.3467	-1.0201	2530.3	527.5	0.494	3.25	0.2295	0.0298	0.2592	0.27	0.18	WT	H1517735_DNtD	M1510782_1	M1510642	4	3	126	WT
NTN049	NTN049_Baseline	No	Baseline	Caucasian	Basal	MSL	II						47.5		0	2.111	113	0	0.4965	0	0	0	0	0	0	0	0	0	0.0755	0.2697	-0.1147	0.7069	2227.2	1107	0.459	2.7083	0.1951	0.0738	0.2689	-0.12	-0.01	WT	H1517749_DNtD	M1510762_1	M1510644	4	6	129N	mutation
NTN050	NTN050_Baseline	Yes	Baseline	Caucasian	Basal	UNS	0						68.75	1	0	5.838	128	69	0.3153	0	0.0684	0	0	0	0	0	0	0.1115	0	0.3311	0.4373	0.1998	1042.8	-379.3	0.763	1.6736	0.0551	0.0042	0.0593	0.31	0.21	WT	H1517826_DNtD	M1510763_1	M1510655	4	4	128N	WT
NTN052	NTN052_Baseline	No	Baseline	Caucasian	LumB	LAR	I						47.5		3	1.494	45	1	0	0.2857	0	0	0	0	0	0	0	0	0.1067	0.2358	-0.6639	1.8153	3094	1042.8	0.351	3.5833	0.6539	0.0894	0.7432	-1.24	-0.24	WT	H1517798_DNtD	M1510779_1	M1510651	6	1	129C	WT
NTN056	NTN056_Baseline	No	Baseline	Caucasian	Her2	BL2	II						77.5		1	3.624	3489	1153	0	0	0	0	0.0878	0	0	0	0	0	0	-1.4665	-1.1025	-1.2369	1092	727.7	0.643	1.4861	0.0279	0.0497	0.0776	-0.5	0.06	WT	H1517840_DNtD	M1510773_1	M1510657	6	2	127C	WT
NTN057	NTN057_Baseline	No	Baseline	Caucasian	Basal	M	II						55		0	7.658	86	640	0.279	0	0.1593	0	0	0	0	0	0	0	0	-1.3648	-0.014	-1.8085	101.7	227.1	0.794	0.8472	0	0.093	0.093	0.24	0.1	WT	H1517833_DNtD	M1510774_1	M1510656	6	4	129N	mutation
NTN058	NTN058_Baseline	Yes	Baseline	Caucasian	LumB	MSL	0						66.25		40	3.562	369	19	0.0923	0	0	0	0	0.4927	0	0	0	0	0.0654	0.3615	0.052	0.462	2191.8	970.9	0.481	2.375	0.1239	0.065	0.1889	-0.12	-0.05	WT	H1517854_DNtD	M1510775_2	M1510659	6	8	130C	WT
NTN060	NTN060_Baseline	Yes	Baseline	Caucasian	Basal	M	0						62.5	0		7.832	68	58	0.1408	0	0.5515	0	0	0	0	0	0	0	0	0.1973	0.3325	-0.1147	1604.5	569.4	0.603	1.9792	0.0476	0.0333	0.0809	0.52	0.14	WT	H1517868_DNtD	M1510776_1	M1510661	6	7	128N	WT
NTN062	NTN062_Baseline	No	Baseline	African_American	Basal	IM	II						61.25		30	5.525	63	26	0	0.3037	0	0	0	0	0	0	0	0	0	-0.099	0.104	-0.0893	2295.9	407.3	0.539	2.7639	0.3353	0.021	0.3563	0.82	0.1	cnloss	H1517875_DNtD	M1510777_1	M1510662	4	7	127C	mutation
NTN063	NTN063_Baseline	No	Baseline	Caucasian	Basal	M	I						56.25		6	6.111	101	40	0.2537	0	0	0	0	0	0	0	0	0	0	-0.7974	0.0585	-1.2856	614.8	542	0.715	1.2639	0.009	0.0531	0.0621	-0.15	-0.07	WT	H1517889_DNtD	M1510778_1	M1510664	3	5	127C	mutation
NTN069	NTN069_Baseline	No	Baseline	Caucasian	Basal	BL1	I						55	60	12	6.143	5479	972	0	0	0	0	0.0999	0	0	0	0	0	0	-0.2259	0.1597	-1.0792	1357.4	129	0.68	1.75	0.0545	0.015	0.0695	0.38	0.19	cnloss	H1517945_DNtD	M1510783_1	M1510670	3	1	129N	WT
NTN074	NTN074_Baseline	No	Baseline	Caucasian	Basal	BL1	I						47.5		20	7.02	153	25	0.1806	0	0.1245	0	0	0.2044	0	0	0	0	0	0.2822	0.5099	2.0143	2166	428.5	0.552	2.4931	0.3087	0.0288	0.3375	0.21	0.07	WT	H1517980_DNtD	M1510785_1	M1510675	7	7	129C	mutation
NTN076	NTN076_Baseline	No	Baseline	African_American	Basal	BL1	III						61.25	5	1	3.668	95	32	0.3517	0	0.1959	0.104	0	0	0	0	0	0	0	-0.0506	-0.1824	-1.0579	1674.3	433.8	0.61	1.9167	0.1087	0.0239	0.1326	-0.06	0.07	WT	H1518001_DNtD	M1510786_1	M1510678	7	8	128N	mutation
NTN080	NTN080_Baseline	No	Baseline	Other	Basal	BL1	I						83.75		25	6.133	1307	130	0	0	0	0	0.1101	0	0	0	0	0	0	-0.355	-0.8199	-0.5134	1953.8	169.7	0.608	2.0903	0.1476	0.001	0.1486	0.78	0.12	cnloss	H1518043_DNtD	M1510789_1	M1510684	7	5	129N	mutation
NTN081	NTN081_Baseline	No	Baseline	Caucasian	Basal	M	I						85		2	9.29	73	117	0.099	0	0.1117	0	0	0	0	0	0	0	0	-0.7583	-0.8128	-1.949	1001.7	-319.3	0.762	1.5903	0.0091	0.006	0.0151	0.06	0.09	WT	H1518057_DNtD	M1510753_1	M1510686	7	3	129N	WT
NTN083	NTN083_Baseline	Yes	Baseline	Caucasian	Basal	UNS	0						55	40	7	7.311	47	66	0	0	0	0	0	0	0	0	0	0	0	-1.1904	-1.2442	-2.1444	1573.7	977.7	0.557	1.8333	0.0435	0.1333	0.1768	0.61	0.01	WT	H1518071_DNtD	M1510754_1	M1510688	7	4	130N	WT
NTN084	NTN084_Baseline	No	Baseline	Caucasian	Basal	M	I						48.75		2	5.719	71	38	0.1249	0	0	0	0	0	0.6184	0	0	0	0	-0.9028	0.3915	-0.2704	1049.1	198.6	0.705	1.3472	0.0081	0.01	0.0181	-0.21	-0.04	WT	H1518078_DNtD	M1510755_1	M1510689	7	2	128C	mutation
NTN085	NTN085_Baseline	No	Baseline	Caucasian	Her2	BL2	I						51.25		15	2.783	39	0	0	0.2672	0	0	0	0	0	0	0	0.0841	0.2335	0.289	0.2252	0.117	2132	1267.2	0.45	2.2083	0.1993	0.0362	0.2355	-0.37	-0.12	WT	H1518092_DNtD	M1510756_1	M1510691	7	1	130N	mutation
NTN087	NTN087_Baseline	No	Baseline	African_American	Basal	BL1	I						81.25			7.052	46	71	0	0	0	0	0	0	0	0	0	0	0	0.0183	0.2682	-0.5432	2339.1	0.5	0.583	2.4375	0.2647	0.0098	0.2745	0.41	0.07	cnloss	H1518113_DNtD	M1510787_1	M1510694	7	3	129C	mutation
NTN089	NTN089_Baseline	No	Baseline	Caucasian	Basal	UNS	II						83.75		3	7.573	38	479	0	0	0	0	0	0	0	0.125	0	0	0	-1.2017	-0.324	-0.2126	625.9	-448.4	0.807	1.1597	0.0493	0.0047	0.054	0.02	-0.12	WT	H1518120_DNtD	M1510788_1	M1510695	7	4	127C	WT
H36960-002	H36960.002_Baseline	Yes	Baseline	Caucasian	Basal		0						71.25	10		3.829	496	32	0.0953	0	0	0	0	0	0	0	0	0	0.0667	0.4015	0.6418	0.2	2556.9	321.1	0.517	2.5833	0.2517	0.0178	0.2695	-0.04	0.05	WT	45PV13001_DNtD	10FH33	45PV13001_RNA	5	7	129N	mutation
H36960-008	H36960.008_Baseline	No	Baseline	Caucasian			I						56.25	40	7	3.858	62	8	0	0	0	0	0	0.1125	0	0	0.1814	0	0	0.6411	0.68	0.6926								-0.18		WT	37LS35001_DNtD	06EG27	37LS35001_RNA	5	7	127N	mutation
H36960-009	H36960.009_Baseline	No	Baseline	Caucasian			II						81.25	20	25	7.349	56	89	0	0.062	0	0.1043	0	0	0	0	0	0.1461	0	-0.4694	-0.0852	-1.9494								0.63		WT	78XD70001_DNtD	41PV56	78XD70001_RNA	6	3	127N	mutation
H36960-018	H36960.018_Baseline	Yes	Baseline	Other			0						73.75	60	50	5.364	167	18	0.5717	0	0.0896	0	0	0	0	0	0	0.1541	0	1.1602	0.8586	0.8208								0.4		WT	88YJ25001_DNtD	75XP32	88YJ25001_RNA	4	6	128C	mutation
H36960-019	H36960.019_Baseline	Yes	Baseline	Caucasian			0						45	55	5	2.843	32	2	0	0	0	0	0	0	0	0	0	0	0	0.6685	-0.8586	0.3738								-0.75		WT	75VB68001_DNtD	73YP71	75VB68001_RNA	4	1	126	WT
H36960-023	H36960.023_Baseline	No	Baseline	Caucasian			II						60	50	8	6.187	539	35	0.1288	0.064	0	0	0	0	0	0	0	0	0.0812	-0.6153	-0.8277	-2.5509								-0.57		cnloss	54ZZ31001_DNtD	37WW58	54ZZ31001_RNA	7	8	129N	mutation
[truncated: 2 more columns]

## Sheet: TableS3_KIPA
GeneID	GeneSymbol	NTN006	NTN007	NTN012	NTN014	NTN017	NTN020	NTN021	NTN022	NTN023	NTN025	NTN029	NTN031	NTN033	NTN038	NTN039	NTN040	NTN042	NTN046	NTN049	NTN050	NTN052	NTN056	NTN057	NTN058	NTN060	NTN062	NTN063	NTN069	NTN074	NTN076	NTN080	NTN081	NTN083	NTN084	NTN085	NTN087	NTN089	H36960-002	H36960-008	H36960-009	H36960-018	H36960-019	H36960-023
2	A2M	4.45523	3.29378	3.97085	3.08825	4.01368	3.40738	1.87873	3.72216	3.24528	3.01218	3.20138	2.64783	3.76342	3.17214	2.72842	3.75028	2.85427	3.95984	3.31367	3.14554	3.13911	2.35538	3.57721	3.63956	3.07422	2.9916	2.76882	3.22806	3.3612	3.11848	2.77283	2.34479		2.96303		2.55336		4.47597	4.19948			4.58844	3.9126
16	AARS	2.99431	2.76597	3.14625	1.98647	2.7916	3.24196	2.01379		2.9088	2.47382	2.88035	2.80514	2.07723	3.02109	3.36646	2.53424	1.86007	3.22602	1.72327	2.97448	2.36443	2.82406			2.99255	1.76344	2.42171	2.28117	2.81425	3.04304	2.38676	3.08339	2.93003	3.21126	2.35237	2.46066	1.68412	3.72532	3.63255	2.85051	4.06562	3.38602	3.63867
22	ABCB7		2.76721	2.78925	3.07749	2.61755		3.37227		2.75221		2.69674		3.06965	2.46233	2.32192	2.55873	2.6276			2.22872	2.49685	3.08783	2.71841	2.41554	2.32789	3.02106	2.39446	2.16052	2.92338	2.45283	2.48131	3.50216	2.97979	2.48445	2.32584	2.79526	3.14		2.40531	2.44503		2.07628	1.46222
23	ABCF1		2.04345	2.69509	2.55837		3.05788			2.66393		2.50377		2.66239		3.23705	3.07435						2.41667	2.6761		2.60316	2.71713	2.527		1.79223		3.29163	3.05401				3.19739		2.14082	3.1962	2.909	3.08588	2.57021
25	ABL1		2.53631	2.48369					2.89997		2.87611	2.97611	2.82316				2.39732	2.7041	2.50591	2.90509	2.48677		2.15745		1.95537				2.84439							2.64663
27	ABL2		2.41594	1.94743	2.3031	1.9979		2.10536	3.09408		2.4374	2.70938	2.31987				2.35797	2.43523	1.85341	2.67375	1.8449	2.04069			2.74694	2.08404	1.91856		2.29285		1.32973	2.13984	2.21864	2.30043		2.2161			1.34373
31	ACACA		2.78878	3.28606	3.34976	3.41008	2.73116	3.09955	2.97711	3.1367	3.39362	3.43158	2.87663	2.22637	2.29786	3.36621	2.72147	2.57015	2.98592	2.45965	2.31443	3.0037	2.93305	2.70744	2.37587	2.10384	2.3694	2.74921	2.847	2.29999	2.94563	2.80424	3.46621	2.28488	2.34984	3.13676	2.35775	2.518	2.64466	2.78774	2.61784	2.85889	2.02849	2.1349
34	ACADM	0	3.71293	3.47829		0	3.27461	0	0	2.82189	0	3.31495	3.30745		3.67743		3.45231	3.39298	3.42023	2.69132	3.16822	3.65019	2.78539	3.5135	0	3.17936	0	0	0	3.19211	3.02769	0	0	2.88171	2.85042	0				3.40768	3.46129	3.61678	3.24184
35	ACADS		2.99139			2.14278		3.22996					2.91438		3.19354	2.13857	3.58023	2.41008	2.74214	3.13837		2.5291			2.39293	2.33914													2.12143	2.39194		2.60693	2.99367	2.71344
36	ACADSB		3.34582			4.50246	4.1872		3.24869		3.00725	3.71483				2.95676	3.89644	4.14469	2.80028	4.07738					3.44324					3.40713			2.45776					2.9353						3.02539
37	ACADVL	4.13532	3.86858	3.79122	2.90149	3.71899	3.85418	3.95964	3.16637	3.876	4.31539	4.08389	3.78899	3.28289	4.08111	3.57303	3.48971	3.73967	3.99616	3.63881	3.91778	3.57832	4.03546	3.36156	3.65953	3.23307	3.68597	3.51582	4.15599	3.79867	3.85103	3.99259	3.85634	3.51038	3.7789	3.81119	3.80103	3.70669	3.40734	3.94272	3.39124	4.13165	4.18673	3.6366
38	ACAT1	2.21854			3.0156		3.19899	2.64011		3.45502				2.94536	3.50213	2.98423	2.79207		2.76568	3.17642		1.87756		2.70895			2.9556	2.61163	2.2008	3.46524		3.24128	3.87971		3.83583		3.12413		2.49912	3.89941	2.42392	3.85749	3.8223	3.42515
47	ACLY	3.21855	3.56149	3.11582	3.6889	3.50495	3.92816	3.79692	3.46399	3.62008	3.53875	3.47404	3.51185	3.68644	3.63211	3.37796	3.39704	3.29262	3.36161	3.00275	2.81613	3.48025	3.44502	3.22664	2.68817	3.60672	3.58014	3.51886	3.49789	3.29491	3.71139	3.86511	3.5879	3.45599	3.4391	3.1401	3.34997	3.40082	3.69864	4.08765	3.80166	4.09913	3.95834	3.60282
51	ACOX1	3.2763	3.70606	4.29511	3.51207	4.40964	3.37072	3.34795	5.17348	3.23073	3.80323	3.31797	3.31089	3.33177	3.58926	3.86604	4.1471	3.97046	4.08376	3.76111	4.63933	4.28695	3.90794	3.17659	3.91562	3.94509	3.58532	4.66915	3.92546	4.40144	3.88357	3.89312	4.34406	4.23482	3.93602	4.15175	3.69889	3.66132	3.45195	3.73746	3.22305	4.23587	3.27469	3.41441
52	ACP1		3.7151			2.74989	3.31327	2.75268	2.53064		2.89174	3.57306		2.48615					3.13779		3.62311	3.25455		3.15178		2.86134	3.07706						3.43524				2.48294		2.71576	2.89378	2.77954		2.95982	2.89207
59	ACTA2	6.4875	0	6.39885	6.5316	6.58022	6.465	6.5222	0	6.74645	6.45662	6.38951	6.48724	6.40907	6.25871	5.87998	5.64681	5.9829	6.0321	0	0	0	0	6.44554	5.53826	0	0	6.14942	6.03627	6.09632	6.56318	6.09751	5.76484	0	0	6.00476	5.69106	5.42002	0	6.16227	0	5.86097	0	0
60	ACTB	6.28049	6.2375	5.61514	6.40798	6.34351	6.37977	6.66654	5.49165	6.06861	6.37485	6.2569	6.25039	6.29304	6.50234	6.08206	6.18915	6.2748	6.44181	6.34994	6.04641	6.50899	6.4766	6.35132	6.1103	6.38264	6.45858	6.36102	6.29543	6.18119	6.56617	6.23253	6.18137	6.20034	6.28242	6.39366	6.24067	5.95963	6.3603	6.3643	6.20435	6.46445	6.49767	6.43138
70	ACTC1	6.49892	6.35458	6.41311	6.54608	6.58638	6.47722	6.53409	6.26275	6.74703	6.4634	6.39667	6.49213	6.41616	6.25871	5.87998	5.64681	5.9829	6.0321	6.25156	5.79757	6.39828	6.48062	6.44611	5.53826	6.45801	6.29922	6.14942	6.03627	6.09632	6.56474	6.09751	5.76484	6.32269	6.32406	6.00476	5.69106	5.42002	6.40307	6.46579	6.34806	5.86097	6.41326	6.43384
71	ACTG1	6.18872	6.14573	5.50843	6.31621	6.25174	0	0	0	0	0	6.16513	0	6.20127	5.33435	5.53295	0	0	6.34932	6.25694	5.95385	6.41558	4.90822	0	0	0	0	5.19754	0	4.88983	4.72566	5.3254	5.47133	5.41787	0	0	4.83431	0	5.54631	5.0127	5.46742	5.22849	5.14865	5.60359
81	ACTN4	5.22109	4.62757	4.73271	5.55259	5.0007	5.39467	5.44493	4.44774	5.19356	4.88213	4.96001	4.99588	5.29862	5.22344	5.14368	4.82991	4.95226	4.81329	4.33441	4.4811	5.21458	5.24356	5.2224	4.42438	5.44063	5.23446	5.40916	4.82244	5.33179	5.33066	5.70657	5.41255	5.26347	5.30631	5.09305	5.03606	5.06855	5.53652	5.31827	5.33042	5.2162	4.98649	5.25681
87	ACTN1	5.49415	4.69658	4.78647	5.58076	5.23765	5.15984	5.3146	4.52427	5.447	5.22514	5.0118	5.05651	5.10312	5.38828	4.9606	4.90492	5.26892	4.76165	4.8157	4.63851	5.42229	5.54485	5.3929	4.44773	5.41909	5.02109	5.45601	5.01106	5.34755	5.51418	5.41139	4.69931	5.37555	5.16812	5.26762	4.99421	4.56886	5.43211	5.33647	5.11975	5.39562	4.95742	5.50624
88	ACTN2	3.88066	3.51921	3.72181	4.37652	3.80084	4.24057	4.1899	3.33009	4.04341	3.66086	3.76712	3.81431	4.09413	4.12734	3.58075	3.1896	3.78414	3.66647	2.8306	3.09622	4.06767	4.06607	4.0247	0	4.22683	4.1055	4.20193	3.46243	4.02986	4.09842	4.56338	4.1919	4.00359	4.06078	3.87598	3.90554	3.85995	4.35201	4.07367	4.16135	4.01029	3.73566	4.02985
103	ADAR	2.91429	2.77004	3.10088	3.6984		3.19714	3.39119	2.15847	3.22809	3.44019	2.98045	3.14112	3.3122	3.67778	3.94795	1.96355	3.65353	2.68717	1.33153		2.70694	3.48008	3.56219	2.68389	3.794	3.82597	3.14383	3.22328	3.4829	3.56174	3.98248	3.63974	3.64281	3.87997		4.1046	3.98148	3.81796	2.93795	4.4326	3.85086	3.30374	2.95764
118	ADD1	1.91971	3.60435	2.06386	1.70191	3.54698		3.95671		3.18191	2.37686	2.86542	3.72964	2.65412	2.74926	3.37726			2.47202			3.5013	3.23196	3.13734		3.45401	3.42711	3.33014	2.61348	3.42195	3.38462	2.88812	2.62931	3.43734	3.25583		2.94443	3.05813	3.28795	3.19801		2.70542	4.18541	3.37626
123	PLIN2	4.25903	1.67034	4.36215	1.90144		4.37373			1.82801		1.3654		4.17777				2.77249			3.53992			3.16734		3.20659	3.43634		3.05698		3.5918			4.19987		2.79485				3.34024	2.79409	3.8916
142	PARP1	2.6347			4.34869		3.70419	3.67949		3.17575			1.67153	2.75213	2.97036	3.45471						2.45829		3.45701		3.56607	3.57598	2.77787		3.48879	2.76027	3.70512	3.94601	3.02744	2.95375		4.21563	3.26042	2.50106		3.59496	3.61611
143	PARP4	2.40674	1.721		2.57311	2.18266	2.55708	2.89089	1.94482	2.34704	2.32904	1.76666	2.016	2.48722	2.99202	1.69803		1.53381	1.48889			2.66798	3.10575	1.70921	1.56532	2.03988	2.18707	1.92048	1.44384	2.55557	2.68616	1.97934	1.46488	1.82728	2.92203	1.77204	2.63882	1.71929	2.32572	2.35724	2.32986	2.25811	2.82783	2.11248
160	AP2A1	3.33128	2.12441	2.9047	3.71564	2.93365	3.22928	3.9242	2.49416	3.91932	2.83424	2.92189	2.95005	3.35096	3.63064	3.85292	1.9164	3.0046		2.04138		3.47723	3.83215	3.28255	1.95655	3.69791	3.4647	3.41		3.32745	3.67566	3.17924	3.61074	3.42426	3.6912	2.53838	3.42314	3.39245	3.6895	3.65408	3.44417	3.67364	3.47048	3.49715
161	AP2A2	3.40905	1.85759	1.99322	3.30226	2.29999	3.1046	3.48035	2.78772	3.50571	2.24476	2.06981	2.86267	2.89287	3.3908	2.6762	1.97945	0				3.1874	2.32559	0	2.0196	2.16919	3.49456	0		3.23225	3.17252	3.17854	3.07122	2.1858	1.97835		3.07833	3.22297	2.87771	2.38197	3.10372	2.7863	3.1297	2.47869
162	AP1B1	3.68621	3.15626	2.94663	3.1696	3.83343	3.70036	3.53236	3.25723	3.7223	3.11712	3.34197	3.50094	3.02629	3.46437	3.52421	3.3835	3.43606	3.42839	3.17472	2.74751	3.78285	3.6366	3.18817	3.24032	3.53983	3.54769	3.43436	3.38179	3.80481	3.56587	3.81415	3.71573	3.51649	3.56714	3.48772	3.51744	2.8057	3.37749	3.72221	3.3985	3.36767	3.33914	3.23488
163	AP2B1	3.2433	0	2.94834	3.87919	3.94362	3.46199	4.16111	3.35552	3.84524	3.1675	3.29629	2.98574	3.7347	3.59438	3.73122	0	3.09875	0	0	0	3.70187	3.74127	3.02313	0	3.6602	3.74888	3.73238	0	3.72359	3.59308	3.18675	3.34756	3.74066	3.35612	3.47999	3.74694	3.36061	3.51312	3.76463	3.37249	3.71353	3.7879	3.31184
164	AP1G1	2.38804		2.53178	2.88758	2.69665	3.02529	3.17943	2.14475	3.31941	2.18437	1.65927	2.20647	2.6174	2.86401	2.5337						2.87001	3.18999	2.11703		2.94033	2.83536			2.4627	3.10012	2.60197	2.92179	2.30083	3.08438		2.68276	2.08434	2.03883	2.44365	2.91148	3.02813		1.16411
165	AEBP1	4.74086	3.27597	3.37769	4.77836	3.92091	4.14927	4.23065	3.52915	4.23942	3.60108	3.10119	3.17431	3.82172	4.45975	3.68035	3.66079	4.15292	3.1456	3.75602	3.38431	3.83621	4.38992	4.05171	3.2225	4.35565	3.87605	4.65246	3.57863	4.02322	4.39761	3.89253	2.84508	4.08911	4.15646	4.18863	3.72728	3.69201	3.76185	4.19821	3.97453	3.3425	3.62225	3.97219
178	AGL	3.39435	4.21066	2.48954	2.8348	4.04231	3.79969	3.96744	3.62568	3.95754	3.90497	4.33301	4.24725	3.39217	3.46393	3.21736	4.03518	3.87407	3.69231	3.92642	4.08573	3.77835	3.9928	3.19662	3.82354	3.34087	3.58327	3.88646	3.93964	3.419	3.54633	3.42083	3.32099	2.62192	3.42938	3.66446	3.34435	2.65478	3.41069	3.58926	2.50795	3.34717	3.59089	3.57818
191	AHCY	4.54341	4.71485	4.96395	4.41947	4.5813	5.16343	4.88879	4.69466	4.65427	4.85887	5.3813	4.75543	4.41814	3.92356	4.40455	5.17949	4.85745	5.10221	5.1378	5.26339	4.95645	4.502	4.98701	5.03591	4.86567	4.52104	4.55909	5.24089	4.43462	4.94965	4.65919	4.57959	4.43427	4.70656	4.80816	4.62924	3.16859	4.78722	4.84169	5.12429	5.05815	4.47507	4.92077
202	CRYBG1			2.54815	3.54347		2.44337	2.35992	1.59552	2.26051				2.56417	1.11573								2.76136			2.80485	1.97148				2.05831		2.37664						2.90548	2.02263			1.42189
211	ALAS1				2.28561										3.05706							3.54828	3.56145	3.46584		3.25064	2.87965	3.19285			3.60971	3.15286		3.22306	3.3128				3.58128			3.09984		3.51124
213	ALB	4.38623	3.30133	3.65186	3.73034	3.72294	3.88383	3.00714	3.64055	3.57678	3.36151	3.45558	3.40274	3.2744	3.75983	2.47715	3.03955		3.30655		4.06217	3.49122		3.51827	3.40844	3.036	3.2465	3.64877	2.81656	3.53403	2.96531	3.53408		3.32665	3.17716	3.21706	2.5628	3.03331	3.72063	5.26736	3.02148	4.12575	5.03233	4.58325
215	ABCD1			3.75799	4.11707	2.94184	3.97688	3.45922	3.64673	3.18668	3.68357	3.66879		2.64204	3.81392	3.66681	4.76627	1.73135	3.72958	2.76423	3.27467	3.85619	3.73337	3.53917	3.95675	3.14977	3.40981	2.93819	3.78449	3.43158	4.04837	3.87392	3.64495	3.38418	4.21251	3.55667	4.07304	3.81317	3.79264	3.42036	3.57633	3.63468	3.08062	2.81749
216	ALDH1A1	5.07099	5.25402	3.93043	0	5.03041	5.20716	4.27624	4.86565	4.6219	5.29468	4.92001	5.00336	3.08158	3.81608	2.97788	4.47863	4.17729	5.30734	5.20904	5.06829	5.39348	3.32409	3.90922	4.73639	3.94814	3.99574	4.11082	4.77582	4.60038	4.20149	4.27367	4.05865	4.1474	3.79504	4.96155	3.79211	0	4.62042	4.85595	3.61815	5.0061	5.37711	5.07169
217	ALDH2	4.84822	5.53384	4.91218	4.76008	5.27704	5.12938	4.95516	4.98911	4.69068	5.08759	5.19263	5.32176	4.15018	4.93389	5.34559	5.42122	4.73806	5.06896	5.20772	4.94738	5.07587	4.67667	4.79024	5.11234	4.46843	4.7224	4.50746	4.76053	4.76316	4.82441	5.05651	4.46473	4.61177	4.11528	4.94852	5.21273	4.39182	5.01647	4.70802	5.00981	5.05862	5.01674	4.66935
219	ALDH1B1	4.97151	5.1013	4.85311	4.96234	4.93891	5.59492	5.61399	5.0855	4.833	5.38628	5.67209	5.02783	4.70297	4.9097	4.92178	4.83688	5.45645	5.28104	5.31527	5.36869	5.09808	4.88821	5.28136	5.19028	4.92505	4.695	5.35547	5.26081	4.65304	5.54749	5.40636	4.64065	5.10764	5.18337	5.49953	5.13874	4.68848	4.64887	5.11362	5.0786	3.89094	4.60282	5.3278
220	ALDH1A3	0	0	0	0	0	4.49644	0	0	0	0	0	0	0	0	0	0	0	0	2.94143	2.92653	3.14143	0	0	2.69378	0	0	0	3.77295	0	0	0	0	0	3.32	3.50588	0	0	0	2.85771	0	2.50516	2.91653	2.50402
223	ALDH9A1	4.24875	4.25206	4.77161			4.64398			4.52418	3.83976	4.92136		3.33589	3.19692	3.81068	5.01209	4.67932	4.8571	4.94692	4.50273	4.67865	3.55256	4.00896	4.68608	4.94026	4.03933	4.12914	4.89868	4.88152	4.38874	4.09883	3.20219	4.13855	4.35423	4.27313	4.27402	2.7239	4.12596	4.36126	5.04245	4.44473	4.4255	4.60133
224	ALDH3A2	3.63754	4.21505	3.53204	3.37447	3.67234	3.92757	3.56274	4.18214	4.17743	4.12721	3.96391	3.92943	3.64265	4.0911	4.32194	4.21047	3.92202	4.16217	4.13577	3.77556	3.94096	4.26402	3.66251	4.19635	3.70246	4.22725	3.7801	4.19666	3.86383	3.96565	3.754	4.60206	3.77439	3.13221	4.20162	4.08201	4.21472	3.97481	3.67164	4.15212	4.04834	3.77236	3.74543
226	ALDOA	3.44249				3.6812	3.28795							3.29835		2.22344						2.50405	1.96257			3.48126								2.40296	2.99865				2.48907	4.38286	2.77846	3.7789	3.55724	3.18193
240	ALOX5	3.30055	1.83924	1.8579	2.40975	2.27467	3.03479	3.17018	1.83399	3.14092	1.89825	1.37013	1.8403	2.53794	3.51412	1.88918	2.05375	2.70334	2.95649	2.67113	3.05245	3.76693	3.17597	2.30151	3.25998	2.94049	2.88315	3.09756	2.24706	3.30155	3.36296	3.25716		2.78798	2.87151	3.37406	3.1839	3.01113	3.39537	2.74702	2.78895	3.26431	3.21135	2.96201
241	ALOX5AP	4.36403	4.54712	4.04712	4.40948	4.52412	4.36548	4.60834	4.28896	4.49036	4.46309		4.69786	4.53605	4.74028	3.83534	3.84247	4.19684	4.39484	4.22569	4.32138	4.61034	4.37346	3.96171	4.82114	4.1677	4.35828	4.42241	4.15872	4.41005	4.71594	4.56868	3.70639	3.99882	4.24921	4.69367	4.37071	4.38599	4.33377	4.2821	3.91229	4.40789	4.47042	4.31481
267	AMFR								2.56571			2.95174					2.39635	2.3918		2.34151		2.86269	3.25518			3.19079		2.95192		2.82057	3.08593				2.88494	2.54114	2.90184							2.57628
286	ANK1		4.383	1.48495	1.22729									3.85898										3.60253					2.28003	2.88438				2.84281					4.0082	4.42516	1.80945	2.06925	4.47686	3.99548
288	ANK3		3.04153											2.50359		2.73016							3.12707	2.54581		2.63145	1.61656							1.87967			1.55499		2.66307	2.97964	2.31107		3.01521	2.60867
290	ANPEP				2.64057		1.77371	3.29075		2.08656				2.13899	2.49123							2.41341	2.65438					2.94987			3.1137	2.46883			3.41611				2.53813	2.72606	2.40153	2.69215
291	SLC25A4	3.79644	3.94037	3.95658	3.36025	3.96934	4.08452	3.9988	4.60235	4.12112	4.12938	4.42334	4.04367	4.02911	3.81736	0	4.03996	4.04304	3.98314	4.15534	3.52516	3.7109	4.10779	3.83446	3.83916	3.82131	3.71682	0	3.60157	5.32432	3.96422	0	0	0	3.56513	0	0	5.35359	3.89099	0	0	3.99603	0	4.13757
292	SLC25A5	5.11338	5.34427	5.6349	5.63577	5.36237	5.67086	5.74665	5.36531	5.51285	5.50427	5.51202	5.32516	5.41218	5.15275	5.49951	5.35626	5.39128	5.43665	5.21466	5.44797	5.16834	5.26775	5.22402	5.59957	5.30613	5.43581	4.89452	5.18492	4.95134	5.319	5.29026	5.50397	5.19302	5.32609	5.21242	5.33436	5.38311	5.20857	5.1998	5.29319	5.5181	5.12286	5.24548
293	SLC25A6	3.87268	4.80236	5.22985	4.74322	4.87073	5.05808	4.95432	4.96514	5.05947	5.07124	5.05538	4.66263	4.52102	4.65214	5.41376	5.05024	5.05076	4.74196	4.80224	4.37325	4.81247	4.87059	5.03335	4.83927	4.95817	4.92091	4.80924	4.69948	5.18302	4.79414	4.69171	5.1249	4.8414	4.69378	4.70112	4.64948	5.00922	4.79531	4.70403	4.99402	4.90059	4.88665	4.94468
301	ANXA1	4.503	2.40914	3.53695	3.4841	3.73074	4.01026	3.72057	2.60934	3.37732	2.71102	4.0863	2.71377	3.33318	3.91049		2.76719	3.45544	3.55291		3.93936	3.60204	4.04091	3	3.63881		2.86457	3.009	3.44002	3.05539	4.02731	3.10303	2.66059	2.9249	3.44641	3.85466	2.94583	3.17907	3.93788	4.63158	3.65818	3.99802	4.34659	4.40148
302	ANXA2	5.26384	4.74072	4.52083	5.1748	5.24356	5.14526	5.36257	4.66344	5.07747	4.74256	4.89865	4.89559	4.80556	5.05741	4.76565	4.92823	5.00793	4.74437	4.7672	4.8408	5.41309	5.42244	4.92665	4.95222	5.11766	5.15119	5.15427	4.93065	5.12172	5.38891	5.27111	4.87267	4.81052	4.98787	5.23248	4.97762	4.98153	5.03897	5.43884	5.05977	5.1084	5.34795	5.28525
307	ANXA4				1.82463		1.98977	1.84058						3.13522	2.83431			2.28107			2.53253	3.28426	2.48595			2.54257		2.41866		2.34762	2.57843			2.42566					2.90935	3.29158	2.50068	2.71335	2.92139	2.81993
308	ANXA5	4.50582	2.97544	4.36183	2.80207	3.29771	3.79523	3.13715		2.77904		3.18788		3.09267	3.49722			2.89023	2.9437			2.99504	1.9519	3.02894			2.80807		3.3186		2.47227			2.17825					3.56292	3.87663	3.16354	3.59005	3.59342	3.57716
309	ANXA6	4.59001	4.03851	4.05511	3.98801	4.58502	3.87878	4.26586	3.82385	4.15927	4.11485	3.72498	4.48869	4.21631	4.47891	4.13028	3.6884	4.14241	4.17471	3.96881	4.03189	4.45382	4.23856	3.89721	3.7281	4.05829	4.28277	4.09298	3.93123	4.09447	4.61548	3.76628	3.79987	3.90271	4.02911	3.82918	4.01037	2.9197	4.41601	4.49934	4.05752	4.23486	4.54561	4.42137
310	ANXA7	4.58407	4.33973	4.33207	3.99478	4.43288	4.42577	3.7218	4.13948	3.44153	4.37963	4.36682	4.7776	4.38393	4.04088	4.52467	3.93113	3.59739	3.93786	3.81352	4.25512	4.2398	4.35979	3.63186	3.72215	4.06369	3.6719	4.14979	3.99628	3.9926	4.37258	4.04189	3.8867	4.16687	3.92438	4.14397	3.67773	3.43652	4.08183	4.39688	3.75069	4.24399	4.3503	4.32853
311	ANXA11	4.2876	4.15263	3.80263	3.92415	4.05096	4.12987	3.63968	3.48005	3.26154	3.79588	3.85423	4.35779	4.27442	3.62337	3.14174	3.17542	3.20668	3.3874	3.2177	3.74487	3.98108	3.14134	3.49358	3.24615	3.7423	3.49408	3.50117	3.59703	3.43831	4.04594	3.6363	3.12878	3.99474	3.65729	3.54406	3.07023		3.66045	4.20924	2.88974	3.99565	3.89035	3.78824
325	APCS	4.58836	3.58158	4.1859	3.96833	4.71881	3.16685	3.24259	4.02792	2.99626	3.97665	3.61716	4.29494	3.62366	4.01947			4.07766	4.51893		3.64602	4.49008	4.12965	3.28367	3.4118		3.32967	3.96331	3.71757	4.22756			3.0759			3.53398				4.0016		3.31992	4.24084
327	APEH	2.66049	3.96844	2.5455	2.54253	3.35477	2.4916	2.6078	2.80133	2.93784	3.21112	2.74169	3.29918	2.94588	2.68669	3.04397	3.62855	2.29768	2.86324	2.15103	2.87228	3.10062		1.95584	2.37506			2.57012	2.83042	2.54903	2.88504	2.63306		2.32807	2.4197	2.85788	2.59266	2.25734	3.59078	4.12679	2.43949	3.72255	4.16364	3.53929
335	APOA1	5.10763	2.64266	3.60422	2.80702	2.77708	4.27849	2.78251	3.90263	2.91153		2.70419	2.98139	4.52047	2.41072	2.33454	2.56353	3.09733	4.10018	3.06451	3.8562		2.61799	3.64753		3.35734		2.76433					2.60092	4.60115	2.66561	2.62771			3.59914	4.92992		4.14339	4.60808	4.13147
336	APOA2	4.95975		4.49926	3.19348		3.6387		3.95497					4.42013					4.37387		3.53543			3.56536															3.63272	4.30734			3.80274	3.6766
338	APOB	5.34508	4.8379	5.3906	3.8734	5.18735	4.32953	3.22475	5.24903	3.99607	4.66225	4.40813	4.62714	4.41341	3.95095	3.7192	4.86298	4.76944	5.36335	5.27627	5.02048	4.34536	4.1153	4.72753	5.18065	3.8911	3.54933	4.41771	4.98051	4.60659	3.72024	3.43747	3.53251	3.88909	3.47572	4.57361	3.2941	3.26151	4.90916	4.78738	3.20565	4.30301	5.07962	4.6701
348	APOE	5.36522		3.30452	3.69456		4.87511	3.07034		2.34215	2.2888	3.09079	2.35154	5.05235	2.56145	2.42827	2.12681		2.7081		3.8338	3.55828	1.88572	2.33502	3.41583	2.18486	2.30566	2.46668	2.75203	2.18921		2.38068		4.21743	2.47042	2.87871	2.14621		3.05177	3.1075	2.76306	3.98211	2.80693	2.98958
358	AQP1							3.50777		3.25757				3.25767	3.32689			3.34386	3.37274	3.10115	4.57666	3.31727		4.2158	3.07355	4.80823	3.36221	4.21838	3.39802	3.79882	3.44341			3.76254	3.30292	3.26493	2.84854		3.71212	3.91242			4.13441	4.28041
372	ARCN1	3.25812	3.36133	3.28905	3.79863	3.45669	3.5471	4.01943	3.16619	4.14614	2.99023	3.39231	3.18031	3.32342	3.68416	3.63497	0	3.3162	3.02297	3.00306	3.02161	3.48922	3.8026	3.33014	3.20225	3.65185	3.79628	3.68808	3.26703	3.55867	3.64092	3.87019	3.7175	3.0226	3.4757	3.39534	3.63272	3.16684	3.31358	3.90004	3.40512	3.9842	3.83931	3.04113
375	ARF1	4.17464	4.33983	4.45879	4.55445	4.53024	4.53699	4.61685	4.72043	4.58217	4.52372	4.4598	4.62867	4.72538	3.73353	4.12219	4.0376	4.03649	4.25596	4.12327	4.23114	4.07341	4.08627	3.95849	3.84955	4.16751	4.41599	4.21254	4.58479	4.03856	4.19249	4.08842	4.59924	3.80814	4.18694	4.14236	3.96328	3.42275	4.20311	4.33398	4.37792	4.4667	4.20131	4.18367
377	ARF3	4.21604	4.38122	4.50018	4.59585	4.57163	4.57839	4.65824	4.76182	4.62356	4.56511	4.5012	4.67006	4.76677	3.77492	4.16359	4.07899	4.07788	4.29736	4.16466	4.27254	4.11481	4.12766	3.99988	3.89095	4.2089	4.45738	4.25394	4.62618	4.07995	4.23388	4.12982	4.64064	3.84954	4.22833	4.18375	4.00467	3.46414	4.2445	4.37538	4.41932	4.50809	4.2427	4.22506
378	ARF4	4.47571	4.86147	4.78244	4.67315	4.69042	4.62137	4.70125	4.85832	4.74989	4.72542	4.52972	4.56264	4.85195	4.34686	4.00388	4.32102	4.08463	4.47521	4.2863	4.35718	4.45538	4.37286	4.18699	4.43649	4.32234	4.96686	4.25043	4.46948	4.17495	4.58376	4.3248	4.32471	4.11548	4.16438	4.3929	3.89495	3.8621	4.1587	4.36071	4.32192	4.44427	4.17003	4.18219
381	ARF5	3.58753	3.87698	4.06487	4.17756	4.23484	4.05804	4.1166	4.19385	3.9668	4.14863	4.19682	4.19981	4.31469	3.24054	3.96218	4.0747	3.82903	4.13621	3.93738	3.91399	3.74388	3.7276	3.7249	3.0498	3.64877	4.04614	3.99417	4.61046	3.60683	3.878	3.94495	4.07936	0	3.78943	3.65206			0	3.74434	3.744	0	3.56073	3.77977
387	RHOA	2.66957	4.40319	2.83197	4.55503	4.30766	4.33854	4.41451	4.40822	3.95221	4.2577	3.87533	3.85988	4.43398	3.94914	4.33369	4.06896	4.02064	3.96812	4.02932	3.97393	4.02666	4.14153	3.97305	3.74159	4.41255	4.45664	3.51375	3.92848	4.29085	4.55559	3.94194	4.35172	4.23116	4.38382	4.05919	4.34943	3.97735	4.00938	4.51888	4.40583	4.27139	4.3667	3.93921
389	RHOC	2.66957	0	2.83197	0	0	0	0	0	3.95221	0	3.87533	3.85988	0	3.94914	0	4.06896	4.02064	3.96812	4.02932	3.97393	4.02666	4.14153	3.97305	0	0	0	3.51375	3.92848	0	0	0	0	0	0	4.05919	0	3.97735	4.00938	0	0	0	0	3.93921
391	RHOG	4.61582	4.86685	4.43497	4.71007	4.8127	4.48563	4.81007	4.73432	4.71651	4.82091	4.66594	4.9779	4.32423	4.87233	4.64225	4.86852	4.72389	4.77115	4.89557	4.75473	4.65451	4.46205	4.45415	4.92782	4.48142	4.98512	4.50172	4.71581	4.63909	4.96704	4.66868	4.28867	4.5629	4.43592	4.72662	4.85282	4.51027	4.91326	4.56097	4.6671	4.4907	4.59061	4.30906
392	ARHGAP1	2.61285	2.41357	3.20277	2.58751	3.55064	2.63508	2.68938	2.72591	3.24943	2.49068	2.23947	2.81913	3.08372	3.08491	3.40421	3.68245	3.4613	3.92236	3.56116		2.76049	3.66714	2.88829	3.03638	3.1479	2.92363	3.13742	3.19552		3.56358	3.07359		2.74822	4.27726	3.32089	2.4263	3.97326	3.07989	3.60328	2.68208	3.43827	3.2616	3.49004
393	ARHGAP4	2.88316	1.82398		1.85347	3.05116	2.62608		1.59592	2.84802	2.34037	2.08204	3.16723		2.89353							1.78175				1.33304	1.39827	1.30686		2.31905	1.74282	1.54176			1.43174		1.89573		2.02089	1.97079	1.62436	2.02108	2.65899
396	ARHGDIA	3.6955		3.24906			3.36623					3.19123		3.35997	3.29035	3.46322			3.16451		3.24295	3.03557				3.39022	2.90371	3.14113		3.03175		3.22915	3.21524	3.18178	3.56223				3.99537	3.54176	2.90828	3.50823	3.80511	3.39489
400	ARL1	3.03993	3.83274	3.81519	3.8578	3.75257	3.51849	3.64612	3.81396	3.63386	3.5267	3.5938		3.47589	3.6195		3.34829					3.05309			2.80996	3.22595	4.49167	3.38665			3.22955		3.22274		3.93359		3.36424			3.05256	3.23285	3.85563		3.1841
427	ASAH1		3.68206		3.33406	3.41386	3.39152	3.34886	3.3014	3.31198			3.48488	3.18388	3.38525																								3.3135	3.35679		3.30882	3.36454	3.30853
444	ASPH	3.29539	1.82632	2.43469	3.49689	2.59874	3.58597	3.87473	3.33289	3.69048	2.75018	3.02898	2.45271	3.67965	3.56129	3.56305	3.20204	3.29688	3.02914	2.8721	2.80645	3.76094	3.68514	3.56131	3.33664	4.00839	3.54248	3.92521	3.14602	3.54654	3.81562	3.48287	3.63836	3.63655	3.55842	3.09168	4.01418	3.50497	3.46694	3.13565	3.40224	3.24058	2.75349	3.24194
445	ASS1			2.17033		3.82529					3.91753	2.96164		2.4557		2.76789	4.25705	3.64392	3.2832	2.87156	2.68	2.78891	3.87355	2.97064	3.13198	1.86306	3.30694	2.63788	2.61494	2.57682	3.28927		2.70839	2.71928	4.55445	2.64581	3.36469	2.62822	3.35592	3.53441	3.00072	3.65513	3.12482	3.55585
471	ATIC	2.16318			2.37113		2.4455						1.83795	3.59704	2.28029		2.79564		2.72423				2.41071			2.39234												2.53762		2.91923			2.71654
472	ATM	2.9646	3.33001	2.48904	1.65389	3.50729	1.50925	2.29522	3.57194	2.18536	3.39215	3.42137	2.66855		3.59272		2.11593	2.67113	2.83301	3.17516	2.39489	3.08727	2.13211	1.38805	3.24532	3.22312	2.98432	2.69727	3.22359	3.19715	2.80804	2.31477	2.69373		2.06227	3.00307	2.95738	3.06166	2.54849			2.40323	3.33079	1.75255
476	ATP1A1	4.77989	4.61035	4.56941	4.64083	4.5622	4.51779	4.68192	4.40296	4.57674	4.62623	4.58856	4.44281	5.15977	4.43369	4.67657	4.78095	4.73984	4.48316	4.4086	4.68198	4.42942	4.46677	4.55911	4.62891	5.14176	4.62667	4.47475	4.59706	4.56264	4.53827	4.58064	4.81162	4.39492	4.56379	4.41369	4.58387	4.7501	4.54857	4.43516	4.81175	4.39238	4.12232	4.51925
479	ATP12A	0	0	0	3.24331	0	3.68406	0	0	3.23321	0	0	3.09914	3.64667	0	3.23355	3.30208	0	0	2.12953	0	2.91111	2.13217	2.92082	3.03214	3.45826	2.98112	2.96229	0	3.02226	3.15671	3.02578	3.23121	2.8019	2.99554	0	3.14918	3.19262	0	0	0	0	0	2.94646
481	ATP1B1	3.64276	3.49145		3.62907		3.14601	3.57156		3.20972	3.40425	3.44141		4.06974		3.37986	3.36219	3.93389			3.42377	2.50893			3.89958	4.28011		3.56466	3.4916		3.60679		3.67962		3.63915			3.79393		3.31664				3.75118
483	ATP1B3	3.59078				3.00346		3.22486		3.31836				4.23594		3.47188										2.97122	3.50287				3.26358	3.40447	3.76012				3.41568	3.14571	3.13349	3.1187	3.81384	3.23476	3.08971	2.9962
487	ATP2A1	0	3.07523	0	0	2.89524	2.38201	0	2.60831	2.99423	2.50902	0	2.90582	0	3.41972	0	0	2.95059	3.19187	3.02646	2.94477	3.34153	3.30101	2.851	3.07138	2.93649	3.26496	0	2.98539	3.52272	3.09903	0	2.78168	0	0	0	3.17119	0	3.26285	2.81586	2.84206	3.25608	3.41491	3.06377
488	ATP2A2	4.61886	4.82196	5.09232	4.58697	4.71912	4.61587	4.73933	5.05765	4.79708	4.95828	4.94345	4.70733	4.59497	4.81864	5.10127	5.03724	4.63147	4.91277	4.77318	4.6344	4.68472	4.79518	4.6262	5.14519	4.85819	5.04786	4.62183	4.6963	4.67198	4.68479	4.82417	4.94993	4.85449	4.5994	4.80399	4.85788	4.65181	4.81875	4.35554	4.78527	4.74875	4.49393	4.20129
489	ATP2A3	3.53478	4.19701	3.11817	2.8755	4.11962	3.35906	2.98784	3.73726	3.71053	3.76966	3.80229	4.00367	0	4.12154	0	3.00288	3.53773	3.86086	3.59098	3.40524	3.90248	3.88677	3.13601	3.78927	3.46001	3.80389	3.26551	3.49015	4.22267	3.56136	3.29862	3.12785	3.26172	2.05968	3.22327	3.9241	3.03363	3.85523	2.75868	3.1063	3.78758	4.11643	3.55592
490	ATP2B1	2.61261	2.98739	3.2633	0	3.50484	0	0	3.14806	3.18942	2.76309	2.87167	0	0	3.3212	3.38618	0	0	0	0		3.3424	0	0	2.75409	0	3.38755	0	2.77669	0	2.92793	3.11783	3.1579	3.47324	0	2.49366	0	3.54557	2.10315	3.1178	0	2.74322	2.76932	0
493	ATP2B4	2.556	2.93077	3.48675	3.67362	0	2.91612	3.86033	0	3.09187	2.79625	2.86602	2.81151	3.08016	3.37932	0	2.36911	2.96206	2.62117	2.70603		3.20714	3.39375	3.14532	2.69747	3.66003	3.47159	3.09992	0	3.1456	2.87131	3.15948	0	0	2.98995	0	3.42302	3.07797	3.58307	3.13824	3.37679	2.68661	2.95111	3.31479
495	ATP4A	3.26213	3.37177	3.12741	3.05547	3.18416	3.76733	2.78192	3.0038	2.95013	3.33358	3.11498	3.33464	3.11267	2.94663	0	0	2.86971	2.93405	0	2.90307	2.77627	2.53921	2.4844	0	2.7218	2.57655	2.86052	3.0463	2.87033	2.53912	2.71292	2.75064	2.78561	0	0	2.74814	0	0	0	0	0	0	0
498	ATP5F1A	4.77207	5.14625	4.91496	5.13758	5.01106	5.22353	5.38133	5.00889	5.19228	4.99904	5.04594	5.06992	5.01531	5.01041	5.22738	5.23735	5.02957	4.91333	4.94201	4.97748	4.97605	4.97236	5.01502	4.93088	4.97509	5.02586	5.17366	4.87725	5.03742	4.90135	4.93887	5.12207	5.06731	4.95426	4.73755	4.99898	5.12397	4.88331	4.92446	5.04931	4.91079	4.92933	4.8701
501	ALDH7A1	4.38455	4.73747	5.25828	4.36497	4.66602	4.9383	5.06967	4.84395	4.8143	5.13148	5.49581	4.43562	4.10515	3.78146	5.07073	4.80769	4.79738	4.87105	5.17825	5.21714	4.65028	4.94577	4.68773	4.92611	4.71366	4.72453	4.84842	4.96353	4.26915	4.67283	4.42047	4.04205	4.76425	4.63064	4.53661	4.5108	4.44189	4.14404	4.80162	4.46265	4.49644	4.59104	4.8662
506	ATP5F1B	4.25583	4.76811	4.6614	4.72375	4.76153	4.87095	5.0174	4.79728	4.77472	4.90399	4.83033	4.8744	4.94879	4.60513	4.78571	4.99851	4.65001	4.65263	4.6551	4.75133	4.55935	4.40151	4.41242	4.85594	4.50244	4.55913	4.76664	4.52869	4.713	4.48185	4.39487	4.80057	4.71423	4.43911	4.36653	4.29024	4.62421	4.43318	4.5456	4.5051	4.53917	4.45016	4.38647
509	ATP5F1C	4.45009	4.82171	4.72929	4.86561	4.73306	4.92267	5.07107	4.77924	4.98025	4.95633	4.95548	4.82029	4.35963	4.6883	4.77422	4.82849	4.73629	4.41628	4.51882	4.32631	4.60144	4.63318	4.56901	4.56143	4.53063	4.75919	4.77766	4.39991	4.63395	4.59199	4.56618	4.92733	4.48754	4.57517	4.37832	4.63085	4.76501	4.38307	4.47351	4.79803	4.39491	4.44535	4.21942
513	ATP5F1D		4.20068	3.95146		3.6777		3.90552	3.71709		3.79423	3.94253	3.45326	3.26373		3.76003	3.79248	3.66284	3.84157		3.82286	3.29895			3.93418		3.32188	3.27977	3.42994	3.24068		3.28292	3.35409				3.49452							3.51174
515	ATP5PB	2.99559	3.96097	3.87272	3.85245		4.24172	4.53723	3.81095	4.13372	3.92492	3.92951	3.65565	4.03171	3.92247	3.80766	4.25349	3.88384	3.80277	3.59744	3.82094	3.94415	3.61217	3.6721	3.87749	3.8741	3.9151	4.12215	3.59218	3.90539	3.8196	3.64471	3.9158	4.04016	3.75346	3.29794	4.01586	4.00178	3.75563	3.8208	3.78952	3.92247	3.933	3.45174
521	ATP5ME	4.19897	4.44156	4.24684	4.47455	4.34197	4.58679	4.89379		4.59458				4.38354	4.35646	4.52686	4.4175					4.44439	4.32692	4.33431	4.18285	4.42464	4.50063	4.32544	4.05569	4.41035	4.23732	4.3631	4.5459	4.26482	4.28199	4.20357	4.54795	4.29679	4.38258	4.22859	4.53605	4.42062	4.24894	4.2735
523	ATP6V1A	3.11333	3.64348	3.30665	3.17716	3.60899	3.72195	3.19543	2.99839	3.57226	3.3769	3.63639	3.36786	3.62003	3.35673	0	0	0	0	0	0	3.01935	0	0	0	0	0		0	0	2.88449	0	0	0	0	0	0		0	3.46882	0	3.31265	0	2.88825
526	ATP6V1B2	0	3.24459	0	0	0	0	0	0	3.46739	3.33168	0	3.22369	0	0	2.93312	0					3.24287	2.59764			3.27526	0	0		0	2.89695	2.95969	3.29599	2.81496	2.82905	2.81144	2.81401		3.27721	3.66128		3.05493	2.78198	2.71455
529	ATP6V1E1	2.51755		2.23051	2.78348	2.2055	2.88296	3.07216		2.90038	2.19346	2.35176	2.06421	2.77361	3.09361	2.72982						2.63678	2.45352			2.79073	2.61				2.64857	3.00956			2.51949		2.61668			3.04197		3.01859	2.95443
535	ATP6V0A1	3.84087	3.54065	3.69046	3.78421	3.74409	3.56447	3.29557	3.45525	3.44017	3.44501	3.48194	3.78327	4.33526	3.55637	3.40672	3.41328	3.44058	3.5291	3.14327	3.02231	3.66098	3.01414	2.91981	3.6282	3.25141	3.56245	3.47738	3.68552	3.654	3.02119	3.32394	3.53115	3.72482	3.09798	3.32597	3.20886	1.96465	3.68976	3.52462	3.25073	3.80456	3.56103	3.82506
537	ATP6AP1	2.84128		2.98805	2.91035	3.04365	3.05402		3.00815		2.77394			3.11373	2.80557	2.62991	2.63323	2.71972	2.84978		2.48732	2.73622	2.70667	2.47786	2.47957	2.67939	2.64552	2.52982	2.60028	2.5591	2.76949	2.50697	2.37564	2.7916	2.6335	2.59412		2.54214	2.85855	2.6361	2.66115	2.96044	2.46378	2.78444
539	ATP5PO	4.00865	4.19859	3.77453	4.61417	3.85347	4.64979	4.97955	4.13722	4.82635	4.20269	4.39851	4.03712	4.15105	4.43923	4.47366	4.26445	3.70925	3.41824		4.10576	4.46236	4.45304	4.42519	4.01995	4.28125	4.53037	4.6938	3.15006	4.4267	4.48239	4.24595	4.69471	4.31582	4.36425	3.0795	4.56697	4.50842	4.39573	4.44252	4.58485	4.54377	4.52155	4.32192
545	ATR		1.72967	2.19125	1.57596	1.70112	1.70386	1.92279	1.98297	1.72759	2.24943	1.83052		2.00682	1.57596	2.2789		2.02025	1.71987	1.66006	1.37514	2.18122	1.24871	1.80374	2.22184	1.89345	2.01949		1.46252		1.26628	1.61387	2.13949	1.96433		1.8764		1.88037		1.60516	2.10472	1.52926	1.3064
549	AUH	3.46015	4.26749	4.09425			4.58414	4.1173	3.57467	3.57525	3.84486	4.41175	3.90355				3.5559	3.78767	3.41183	3.31944	3.16513	3.93474			3.93765			3.18322	3.65817	3.84833		3.73742	3.72033		3.19059		3.73002	3.68685			3.69518			3.68921
550	AUP1	3.12293	3.30006	4.067	3.74764	3.65137	3.50127	3.75293	3.65574	3.20194	3.52476	3.65718	3.05982	2.7835	3.75963	3.93348	3.80117	3.23973	3.379	3.74385	3.64521	3.34987	3.57568		3.90698	3.21775	3.94553	3.48534	3.82198	3.71306	3.35639	3.67435	4.14664	3.60665	3.20354	3.44532	3.69751	3.00725	3.57829	3.32648	3.92979	2.42109	3.10313
567	B2M	4.59596	4.97166	4.46049	3.95147			3.81958	4.15451	4.18554	4.64143	4.62037	3.53452	3.34459	4.57092	3.63607	3.54032		3.80491	4.15691		4.12098	4.216			4.01947	3.99343			3.99803	4.27828	4.27522	3.26436	4.07716	3.54931	4.04775	4.78911	4.62771	4.51756	3.36001	4.44506	4.69089	4.14129
581	BAX	3.27626	3.51738	3.76327	2.83063	3.26082	3.52696	3.01594	2.27441	2.85163	3.13652	2.97181	3.84582	3.66615			3.66698		3.07959	3.4171	3.68152			2.70862	3.46463				3.40037	3.03477		3.0812		3.31994					3.54616		3.7863	3.08746
583	BBS2					1.69631		2.11288							2.04231							1.97379	1.81989	1.7229				2.19838			1.88626									1.89429		2.12306	2.12048	3.33024
593	BCKDHA	3.18625	3.2442	3.29684	2.68094	3.41562	3.9547	3.60445	3.12294	3.35053	3.14861	3.47054	3.06468		3.55401	3.23552	3.8302	3.19782		3.02626	2.21211	2.99123	3.42889	3.38521	3.09948	3.40577	3.53176	3.4603		3.92222	2.87978	2.56167	3.5434	2.80185	3.0974				2.35501	3.52382	2.78951	2.81512	3.20906	3.26756
617	BCS1L		2.85352	2.90867	3.96614		3.73114	4.06037	2.56617	3.16115	2.56821	3.32914	3.56104	4.23485	3.36292	3.61294	3.73984	3.37964		3.28863		2.62238	3.27515	3.66851		3.23315	3.7089	3.92507	3.1085	3.38773	3.15215	3.24213	3.61481	3.74775	3.13516	3.11002	3.29337	3.63991		3.1882	3.78913	3.27976	3.30105	3.22038
622	BDH1		2.78842		3.35759	3.01407	3.31211	3.14583	3.78263	3.07745	2.72377	3.12241	2.83679	3.35156		3.80169	3.30083	2.90536	3.30452	3.20026	2.59677						3.65628			4.11502		2.93364	3.33278		3.10532		2.98559
629	CFB	2.48844	2.0335	2.18711		2.11606				1.89991	1.99021	2.41368	2.43803			1.90168		2.30967	3.41305	2.44983	2.24198	2.7869	1.91612	2.11374	2.20322	1.82797													3.00245	2.88638	2.08104	2.13135	3.17892	2.99708
633	BGN	5.28846	3.46829	4.69707	5.43725	5.16644	5.0465	5.03567	4.9392	5.27675	4.63691	3.93724	4.88577	4.72185	5.57436	5.18275	4.83056	4.85068	4.53338	4.32269	4.618	5.28084	5.13783	5.17713	4.51349	5.2661	5.20362	5.41143	4.65309	5.25859	5.09598	4.96093	4.4326	4.94225	5.22856	4.53726	4.96234	5.16494	4.1256	4.3178	4.66196	4.43722	5.36778	4.94002
641	BLM				3.041	2.85082	2.60857	2.93289	2.58049	2.91134	2.67336		2.74835	2.87184	2.80698	2.66231						2.76851		2.53886		2.66302	2.70346	2.72049		2.47603	2.71433	2.65379	2.43139	2.53708	2.57183		2.70496	2.81632	2.58843			2.59007	2.72111
667	DST							1.31007		0.715687		3.58969	1.14626					1.24371					2.42485					1.50006				1.32397										1.24715	1.94837	1.64029
684	BST2				2.94787					3.50032	3.7675				3.90918			3.21035				3.53679	3.24324		3.04548	2.52718	3.61489			3.27221	3.23104	3.81012		3.9173	4.08105		4.17266		3.6747	2.84781	4.1913	3.87066
695	BTK	3.14285	4.00422	2.52479	2.4976	3.59549	2.80004	2.67864	3.34729	3.26879	3.11451	3.63056	3.66656	2.31405	3.32847	3.03042	3.06496	3.09453	3.1512	2.49719	3.12813	3.26088	2.41465		2.77033	2.69349	3.01693	2.03752	2.64926	3.10708	2.96307	2.6102	0	0		3.15873	3.1139	2.57316	2.39627	2.74308	2.20336	3.10281	2.87864	2.42756
706	TSPO		4.74015	4.73172	4.90677	4.81786	4.33667	4.18622	5.08307	4.64533	4.8632	4.9452	4.71553		4.69186	4.5737							4.58077			4.26664	4.73743	5.11683	4.89336	5.13421	4.76573	4.90483	4.76845	4.62453	4.77818	4.74171	5.01048	4.76389	4.8097	4.62177	5.11248	4.82078	4.27309	4.86964
708	C1QBP				2.27203		2.53192								3.07066	3.54757											3.18015	2.98868		3.06539	3.17354	3.55663	3.43522	3.16895			3.31893	3.41408	2.57032	3.36417	2.81292	3.20408	2.90696
712	C1QA	4.23618	3.65617	3.52856			3.74715							3.86747				3.33521		3.29075	3.3858		3.19957		3.84246				3.49518							3.36908			3.10513	3.76399		3.98823	3.50524
713	C1QB	4.81157	3.31638				3.85267		3.01926				3.85067	4.13607											3.95039											3.38399			3.49751	3.99867		4.39702	3.58637	3.74197
714	C1QC	4.63646	3.59687	3.59693	3.80307		4.0331				3.40297		3.8257	4.24571	3.53642	2.57304	3.38576	3.52707	3.49464	3.62547	3.82673	3.50553	3.63451	3.25653	4.23047	3.69721		3.54945	3.7013		2.76553	3.17848		3.47832	3.47631	3.68367			3.45434	4.26533	3.26483	4.47352	3.9025	3.65429
715	C1R	3.06786		1.77147	1.70171		1.49097							3.68512	2.28694	2.4826		2.63966		2.41268	2.51915				2.69034	2.66029	2.91177	2.753				2.36915		2.4322	2.64577	2.56037	2.32402		2.76212	2.74498	2.45402	3.35599	2.97417	2.62485
716	C1S	3.15293	2.87675	2.90045	2.82297	2.91963	2.99206		2.95909				3.22337	4.19649	3.01492			2.83893	2.76543	2.90497					2.20984																	3.57613
718	C3	4.336	3.81361	4.30622	3.5908	4.37776	4.32242	2.78219	4.11495	4.03719	3.46493	3.21977	4.0044	4.3327	4.11254	3.88733	3.70667	3.77654	3.97491	3.74535	3.45705	4.11849	3.27887	3.92327	4.08303	3.62244	3.69808	3.87292	3.42933	3.88367	3.49382	3.58511	2.54364	3.70054	3.51434	3.6873	3.22284	3.06928	4.16804	4.12372	3.21263	4.18726	4.69184	4.37522
720	C4A	3.565	0	3.83277	2.99978	0	3.33958	0	3.55294	3.67714	0	0	3.63224	4.13226	1.89933	1.34983		2.53971	0	0	2.56976	2.94943	0	2.06711	3.60571	1.68328	1.84272	2.72897	2.35377	2.57746	1.89552	1.70505		3.07491	0	1.77069	1.3057	1.8109	0	0	2.3452	3.6398	0	3.24894
721	C4B	3.36852	3.16714	3.46962	2.71636	3.37257	3.11409	1.53922	3.20669	3.32255	2.72645	3.2619	0	3.82165	1.89204	1.34253		2.53241	2.9432	2.73257	2.56246	2.94213	2.32706	2.05981	0	1.67598	1.83542	2.72167	2.34647	2.57017	1.88823	1.69775		0	2.63112	1.7634	1.2984	1.8036	3.4119	2.78745	2.3379	0	3.90532	3.24165
722	C4BPA	4.29788	4.03213	3.45985	2.11091	2.96505	2.86071	1.98099	2.43371			2.39018		4.29737	2.51954	2.24853	2.76542	3.5408	3.40001	3.11211	3.11845	3.04384	2.52076	2.99141	3.1682	2.32047	2.89432	3.13863	2.0003	3.09306	1.99316		2.16754	3.28408	2.60949	3.15418			3.10704	3.1089		3.21826	3.85562	2.92221
728	C5AR1	3.38674								3.28943	3.27494				3.07838						3.13696				3.53368						3.18943						3.37886				2.99244	3.13377	2.92066
730	C7	2.90384		2.26579	1.97487		3.20248		1.89804					3.72451																				2.59869					2.70686	2.16263		2.7662	2.61955	2.77946
735	C9	4.70071		2.80674	3.82696	3.32162	4.68294		3.11901					4.84864							3.00387		3.0003		2.86279	2.23718								3.91567	3.3157							3.41858
738	VPS51		3.24291	3.04353		3.05262			3.27062		3.4001	3.10591	3.24115				2.35991	2.58991			2.56044				3.07212				2.65735		2.0613		2.48156
740	MRPL49				2.85256		3.99892	2.78453							3.40582	3.55484			3.08777				2.79984	3.59352		3.57099	3.75661			3.65546		3.24557	3.87347	3.51713	3.33545		3.16998	3.61365	3.54057	3.61051	3.6734	3.63003	3.40247	3.56031
746	TMEM258	4.14259		4.43087	3.89726	3.86166	4.07412	3.84742	4.05251	4.04636	4.04648	4.54725	3.83612	4.1152	4.5028	4.17458	4.46359	4.39159	4.70352	4.38954	4.38173	4.16165	4.19349	4.21823	4.74872	4.42155	4.45115	4.19573	4.41365	4.3403	4.47826	4.46556	4.41591	4.50908	4.34459	4.59766	4.54004	4.21948	4.4269	4.05337	4.1336	4.28074	4.1324	4.11676
752	FMNL1		2.88267	1.43416		1.71565			1.77187		1.9004		3.10285	0.919561	1.92987						1.72863						3.15616									2.76567	1.69491	2.49123	2.95119	2.13464	2.81341	2.06841	3.02718
780	DDR1		2.306	2.78429		1.89513	2.28123		3.73302	3.32121	2.90766	3.8294	3.24263		0		3.75068	3.06571	3.56201	3.03861					3.7267	2.25506	1.97614	2.18516	3.75837		2.03347	2.06084			3.10718		2.73714	3.33003	0	2.77702	0		2.76046	2.69683
788	SLC25A20	2.85669	2.87029		3.38256	3.92683		3.39115	3.16451	3.62894		2.46299	3.67113		4.02798							3.63596	3.13849	3.10602		2.53404	3.30177	3.16408		3.56931		2.98138				2.46916	3.72328		2.2193	3.32846	3.61799	3.59674	3.93096	2.42201
790	CAD	3.6911	4.41861	4.39421	4.24389	4.29757	4.28952	4.43867	4.55611	3.94299	4.93614	4.44149	4.43127	4.32137	4.36779	4.16968	4.30544	4.22865	4.27837	4.49453	4.33069	3.92084	4.28871	3.82794	4.21025	4.23854	4.23997	4.14358	4.50844	3.98373	4.2579	4.33006	4.23223	3.98519	4.15254	4.0814	4.02902	3.98961	3.99331	4.59227	4.24684	4.38482	4.04654	3.93279
800	CALD1	3.66805			2.47038		3.25937	2.74603	2.12205	3.57366	2.1317	2.99058	2.37966		3.4716			3.41264				2.26206	3.2583	3.36239		2.94751						3.02404				3.00459				3.45147		3.32311	2.61989	2.46732
801	CALM1	3.19162	3.68192	2.81622	2.87071	3.47654		3.13104	3.78628	3.22507	3.27339	3.51841	3.70075	3.24729	3.43852	2.81967	3.43774	3.90489	3.6864	3.68398	3.42938	3.3862	3.76817	3.47459	3.7994	3.54522	2.93302	3.78497	3.81539	3.6266	3.56328	2.86327	3.21547	3.47995	2.95775	3.86152	2.8993	3.22665		3.99209	2.96761	3.22922	3.8507	3.52905
805	CALM2	3.24774	3.73804	2.87234	2.92682	3.53265		3.18716	3.84239	3.28119	3.32951	3.57453	3.75687	3.3034	3.49464	2.87578	3.49386	3.961	3.74252	3.7401	3.48549	3.44232	3.82428	3.5307	3.85551	3.60134	2.98914	3.84109	3.87151	3.68272	3.6194	2.91939	3.27159	3.53607	3.01387	3.91764	2.95541	3.28276		4.0482	3.02372	3.28534	3.90682	3.58516
808	CALM3	3.19162	3.68192	2.81622	2.87071	3.47654		3.13104	3.78628	3.22507	3.27339	3.51841	3.70075	3.24729	3.43852	2.81967	3.43774	3.90489	3.6864	3.68398	3.42938	3.3862	3.76817	3.47459	3.7994	3.54522	2.93302	3.78497	3.81539	3.6266	3.56328	2.86327	3.21547	3.47995	2.95775	3.86152	2.8993	3.22665		3.99209	2.96761	3.22922	3.8507	3.52905
811	CALR	4.04513	4.43846	4.02016	3.73318	2.5598	4.02137	4.17599	2.24186	3.7116	3.18961	3.49287	2.99543	3.89933	3.65254	4.42243	3.67598		3.84294	2.96107	3.5282	3.59201	3.6724		2.86838	3.91268	3.47408	3.37277		3.36864	3.77165	4.03667	4.10859	3.94397	4.03638	2.80055	4.12219	3.33508	4.08148	4.00113	3.93448	3.85642	3.90503	3.44214
813	CALU	4.6101		4.66997	3.65458	2.48198	4.65111	4.11668	3.9405	3.13273	3.70364	4.13849	3.30083	3.99745	3.74396	4.42209	4.09996	4.41469	3.91201	4.2468	3.95853	3.40555	3.82602	3.48216	4.27011	4.44605	4.69653	3.48331	3.90986	3.8122	3.13804	4.60145	3.89426	3.84508	4.4441	4.53224	4.2167		4.22635	4.12716	4.25561	3.88809	3.3611	4.01642
817	CAMK2D	5.05065	5.40692	5.27674	4.82262	5.41655	4.96257	5.25347	5.51094	4.91033	5.3976	5.40749	5.52882	4.63109	5.0937	4.77468	5.43022	5.47153	5.41732	5.55022	5.15923	5.17698	4.98428	4.90575	5.43584	5.02908	4.95159	5.08307	5.28895	5.09315	5.06347	4.91809	4.89057	4.80182	5.09817	5.47282	4.96541	5.18544	4.8928	4.69865	4.88465	4.97948	4.92438	4.75785
818	CAMK2G	3.73356	4.12509	4.41217	3.48901	4.14608	3.84759	3.98104	4.49718	3.69308	4.32568	4.33704	4.41623	4.49045	4.06373	4.05267	4.1004	4.33812	4.21225	4.4049	3.3846	4.02243	4.74246	4.67561	4.44422	3.13385	3.7183	4.1232	4.26066	4.80981	4.32001	4.34573	4.66825	3.26288	4.85082	4.27671	4.68436	4.92705	4.67019	4.48164	0	3.54462	3.61776	3.62323
821	CANX	4.12964	3.38013	3.35635	4.09722	3.55999	4.21881	3.98349	3.19285	4.12937	3.4177	3.482	3.15234	4.66877	3.88806	4.48648	3.52134	3.46242	3.85041	3.14946	3.70084	3.75053	4.01976	3.50899	3.04461	3.8322	4.09647	3.80481	3.32406	3.42321	3.90919	3.94201	3.92181	3.91852	3.89665	3.39258	4.00511	4.03765	4.01776	3.77112	3.9607	3.87716	3.7071	3.56595
822	CAPG	2.51904			3.44406	3.27389	4.02716	3.44723		3.69757	3.81916		3.79983		3.40622		2.75961				3.0552	4.19275	3.47508	2.56204			2.93417	2.98617		2.95111	3.69309	4.01743	3.0855		3.05619	3.27706	3.34171		4.1902	4.53599	3.38872	4.35479	3.9729	3.25556
823	CAPN1	4.41502	4.708	4.517	4.44491	4.75031	4.51615	4.43529	4.73515	4.63024	4.7361	4.70241	4.79496	4.36656	4.31483	4.4744	4.33446	4.34829	4.49565	4.60267	4.35508	4.57654	4.72673	4.14729	4.31704	4.33248	4.37898	4.44667	4.53401	4.29653	4.54345	4.5221	4.60014	4.32087	4.24127	4.38257	4.0229	3.80441	4.47327	4.3697	4.37965	4.27786	4.40661	4.31041
824	CAPN2	3.47278	3.65866	3.29972	3.63128	4.28782	3.66323	3.70179	3.81435	3.42573	2.65823	3.8614	4.01101	2.98666	3.43107		3.98676	3.5905			2.88693	3.38444	3.60988	3.38251	3.38783	3.22583	3.01322	3.0995	3.36108	3.2065	3.51697	3.16115	3.46874	2.9397	3.72292	3.39796	3.14724	2.79855	3.14264	3.69017	3.21088	3.66854	3.62346	3.75374
826	CAPNS1	3.83639	4.0588	3.88692	4.08651	3.93762	3.78905	3.86318	3.35122	3.96562	3.68672	4.05116	4.13311	3.96908	3.70344	3.20989	3.07364	2.99879		2.61913	2.68339	4.0646	3.76139		2.68188			3.60726	3.7971	3.84507	3.8868	3.63065	4.0204	3.68428	2.90424	3.76728		2.9706	3.80419	4.06128	3.17403	3.88589	4.09811	3.6189
829	CAPZA1	3.88356	3.88301		4.41939	4.19596	4.13594	4.33364	2.96239	4.50907	3.9329	4.26707	4.33327	4.12593	4.21634	3.68358	0	3.18455				4.2317	4.24769	3.84823		4.01335	4.13608	3.84074		4.15131	3.82999	4.19404	4.2495	3.78373	3.29336	4.00293	3.95829	3.0492	4.23369	4.36186	4.21667	4.231	4.31239	3.52989
830	CAPZA2	3.61191	3.23486	3.2859	4.00671	3.48918	3.81669	3.65513		4.09558		3.50251	3.48679	3.67931	3.76907	3.49127	3.31704	3.45222	3.18679	3.02368		3.54053	3.78927	3.67534	3.05144	3.64261	3.7506	3.83223		3.59506	3.72552	3.91409	3.75383	3.73757	3.65975	3.55185	3.60595	3.2392	3.69585	4.14191	3.89238	3.77655	4.11032	3.81671
832	CAPZB	4.21665	3.33298	3.32217	4.32284	3.87354	4.29589	4.19298		4.25998	3.55968	3.88712	3.89191	4.10689	3.98203	3.66742		3.32875				3.81893	4.12826	3.73395		3.83268	3.78715	3.78878		3.60757	3.86278	3.83913	4.02827	3.59331	3.66869	3.78473	3.93864	3.26905	3.92493	4.26882	4.16677	4.14481	4.40943	3.96292
847	CAT	4.65846	5.32057	5.27496	3.79933	4.87063	4.11068	4.82715	4.65349	4.53255	4.9543	5.26954	4.64561	4.36632	3.57357	4.13698	4.51605	4.53959	5.02797	4.58703	5.25484	3.77812	3.41097	3.67235	4.59899	4.0578	3.98274	3.10393	4.81676	4.09439	4.27454	3.86983	3.14703	4.91326	5.12337	4.42547	4.26661	5.27373	4.20942	5.12748	3.75255	4.36367	4.74418	4.6172
857	CAV1	5.04906	3.81638	4.73312	4.32899	5.46896	3.95067	4.92835	4.33538	5.00763	5.13875	4.98444	4.95194	4.35431	5.078	4.04888	4.87114	5.12045	5.17215	5.07746	4.42897	4.98059	4.79315	4.93353	4.96478	4.76979	4.81467	5.07343	5.14153	4.98445	5.02482	4.25834	4.27152	4.96662	4.42006	5.17939	4.35514	4.38477	4.82084	4.36582		3.88643	4.52797	4.07452
871	SERPINH1	4.42097	4.4218	5.25796	4.86021	4.88353	4.39379	5.05106	4.44843	5.05349	4.7781	4.99219	4.60976	5.44818	4.7036	5.10936	4.49142	4.70604	4.29924	4.63172	4.18516	4.22072	5.05979	4.82039	4.25785	5.15958	4.77093	4.47703	4.60294	4.0118	5.01529	3.89287	4.76969	5.05631	5.18321	4.17777	4.18742	4.7578	4.73815	4.86462	4.60407	4.79829	4.26976	4.47248
908	CCT6A	3.5383	4.00381	3.56216	4.00146	4.0806	3.9657	3.61196	3.72298	4.00377	4.00649	4.21092	3.79245	4.10374	4.17904	4.36837	3.83364	3.01357	3.62349	3.19875	3.02258	3.33666	3.51763	3.24718	2.87215	3.65324	3.88559	3.6192	3.14631	3.53934	3.85815	3.43165	3.83279	3.86582	3.61681	2.55873	3.65685	3.23642	4.15995	4.07352	3.74081	4.23695	4.15041	3.8408
929	CD14	2.93668			2.37122		2.35366	2.77871		3.18911			2.77918		2.75693							2.48723	2.4141		2.53953					2.44727		2.83016			2.73535		2.67245			2.65816			2.65269
950	SCARB2	3.38129		3.75177	2.72986	3.27731	3.17958	3.33136	3.94413			3.06413		3.13688	2.95749	2.96728	3.28639		2.9134	3.17491	2.68471			2.88684	3.31163		2.8095	2.82139	3.28783	2.87236			2.7248	3.43787		3.01976	3.19512		2.86979		3.31194	2.96313		2.9199
961	CD47	2.94979	2.75755	2.57705	2.99255		3.30026	3.36925		3.32081		2.8584		3.09606	3.13779					2.84726		2.69801				2.75021											2.74686			2.43478	2.82216	2.67735
972	CD74	3.8181	3.70174		2.88754	3.57144	3.69492	4.20855	3.31929	3.92318	3.65735	3.57912	3.51026		4.51509	3.04756						4.05859					4.02527			3.06795	3.84209				4.04714		3.79599	3.52341				3.13181	3.72887
975	CD81	4.48935	3.86036	4.29055	3.73597	4.07256	3.81472	3.98045	4.04539	3.86519	4.09676	3.61162	4.26874	4.25652	4.24076	4.02661	4.31265	4.04858	4.47841	4.21336	4.22356	4.13712	3.87383	4.28327	4.25181	4.5965	4.53966	4.32542	4.67439	4.40492	4.37462	4.09876	4.29035	4.49348	4.21491	4.0895	4.21701	4.29412	4.03766	4.08444	4.22764	3.93638	4.2133	4.13683
976	ADGRE5		3.40132		2.82967		2.71868	2.70399		2.75973				2.45736	2.82414					2.71354	2.5729	2.47273	2.19274		2.68153	2.40407	2.57938		2.57348	2.47482	2.57011	2.45205	1.92959	2.02164		2.46151	3.0254	2.8989	2.49683	2.16016	2.58958	2.78549	2.50879
983	CDK1	0	0	0	0	3.65234	0	3.45441	0		3.97668	0	0	2.9832		4.41066	4.11176	0	0	0	0	0	4.15556	0	0	0	3.28123	0	0	0	0	0	0	0	0	0	3.72519	4.17738	0	0	3.45668	0	0	0
984	CDK11B		1.45132		1.7623	1.48081	1.88614	3.08752	1.30807	2.17965		1.44244	2.22673		1.53921	2.74804						1.73766				1.50588	2.21765				1.57222	1.23699		1.57714	1.58732		1.66185	1.79403			2.34009	1.35744
987	LRBA	2.39236	2.68875	2.72831	3.02472	3.47206	3.00818	3.06857	3.34453	3.33103	2.68281	3.48518	2.96652	2.36829	2.9293	3.38187	2.56246	2.80696	2.51661	1.82646	1.77135	2.80073	2.69221	1.79699	2.05094	2.40369	2.85226	3.29599	2.06786	2.37381	2.75949	3.37484	3.0358	1.92373	2.49584	2.81914	1.60352	2.05621	2.16131	2.72723	2.53434	3.03926	2.55104	2.7738
988	CDC5L	3.13728		3.12452	2.96722											2.72337							2.35595	2.61297			2.41078				2.96912			1.92584	1.89958		3.27952	3.30637			2.57377	1.8548	2.51154
989	2023-09-07	2.89962	2.36929		4.00689	3.70284	4.02435	4.08999		4.21635	2.59689	2.55579	3.02821	3.85546	3.93139	3.86163	2.33962	2.52579	2.37815		2.92207	3.8369	4.01688	3.57624		3.98107	3.52122	4.00995		3.75265	3.77086	3.64753	3.60138	3.60125	3.82754	2.92978	3.74618	3.30127	2.43666	3.9029	3.7606	3.81735	4.22811	3.68901
998	CDC42	4.13475	4.0169	4.03468	4.50866	4.3689	4.37171	4.3882	4.15992	4.24622	4.04871	4.1851	4.36338	4.44102	4.03587	4.17454	3.91622	3.86021	3.89007	3.84439	3.75775	4.02556	4.10423	3.88107	3.93907	4.05974	4.1553	3.89816	3.74396	4.03523	4.08567	4.0286	4.02292	3.98891	3.79193	3.77205	3.92644	3.87269	4.0132	4.05726	3.98868	4.14718	3.63866	4.03539
999	CDH1			2.94014	2.05456	2.31657		2.70272	3.06401	2.18237	2.69192	2.9621		2.34925		3.47018	3.55564	3.09546							2.94351	2.52303	2.67516		2.84172			2.6487	3.39161	2.98232	2.59469						3.54363	2.92912		2.63688
1009	CDH11	2.70821		2.12725	2.07008	2.69147	1.97098	2.98509	2.16318	2.08501		2.23104	2.76137	2.00925	2.27581	2.02959		3.09919	2.11901			2.02731				1.99411	1.84122	2.0379	1.85016					1.98624		2.54139			1.9126	2.00836		1.83953	2.01128	1.90776
1017	CDK2	0	3.06506	3.96556	4.10046	3.52808	3.5567	3.01483	0		3.08289	4.27294	0		2.01572	2.77577	3.97103	4.24187	3.38773	4.24611	4.15526	3.18075	3.82198	3.31478	4.19003	3.26216	3.23923	3.84141	3.53489	0	2.81918	3.4492	2.91991	3.45194	3.45494	0	3.26164	2.94501	3.42039	3.645	3.13284	3.52983	3.02383	0
1019	CDK4	3.42265	3.21485	3.09643	4.05955	3.832	3.00444	2.70631	3.43429	3.13185	4.02352	4.37115	3.64908	3.09897	2.7278	3.27909	4.01046	4.25901	3.47224	4.30215	4.2204	3.14456	3.89023	3.36239	3.47206	3.63999	2.63355	3.86503	3.76086	3.27554	3.24691	0	3.18462	3.38664	3.63684	0	0	3.08029	3.58376	3.5197	3.25515	3.66135	3.25614	3.4449
1020	CDK5	2.67081	3.29407	2.73068	4.08979	3.33014	3.1483	3.54123	2.89813	2.43644	3.37427	4.2859	3.42809	3.00968		3.49063	3.94247	4.21126	2.85358	4.26876	4.19651	0	0	0	0	2.73722	3.40161	0	4.41159	0	0	0	0	2.43693	4.27283	4.06145	4.20962	0	3.27579	3.0549	3.25381	3.29057	3.09051	3.12079
1021	CDK6	0		0	0	0			0			0	0			2.98743	0	4.25665	0	0	0	0	3.83979	0	0	0	0	0	0	3.23203	0	3.34062	3.26732	0	3.49976	0	0	0	0	3.19653	0	2.82642	2.84465	4.01427
1025	CDK9	3.59715	4.08012	4.4339	4.1066	4.22005	3.83086	4.01084	4.35966	3.648	3.78072	4.54418	4.38982	2.90594	3.68562	3.78437	4.30939	4.39106	4.28821	4.40411	4.40309	4.19806	4.27923	4.08266	4.66266	4.39502	4.1653	4.23052	4.49581	4.38416	4.22355	4.43511	4.09836	4.29558	4.31558	4.27536	4.40767	4.5685	4.12986	0	4.18223	4.06674	3.63572	0
1036	CDO1		3.43509	3.47157	3.51671	3.52369	3.53181	3.39391	3.43369	3.47629	3.53197	3.46638	3.61111	3.57158	3.53079	3.72901	3.42018	3.20235				3.33282	3.3239		3.06654	3.49813	3.49274		3.2678		3.23239	3.49015	3.36776	3.53147	3.32811	3.0482	3.41118	3.34801	3.36	3.60348	3.42209	3.63833	3.46618	3.29142
1051	CEBPB			2.85149	2.94704		3.11318	2.88718		3.17447		3.16138	2.69768	3.06428	2.8767	3.30517							2.77694	2.90362		2.87021	3.03742				2.87109			3.13213			3.1595	2.77306	2.88359	2.41057	3.51921	3.19758	2.43717
1072	CFL1	4.18268	4.19316	4.09837	4.33584	4.1401	4.30196	3.53269	3.54019	4.13825	4.23185	4.42911	3.75158	4.89409	3.92323	4.23199					3.24873	4.34283	3.43917	3.65585	3.33014	4.46973	3.46047	4.24852	4.23366	4.16361	4.20647	4.22273	4.37222	4.24664	0	3.89802	3.8151		4.48311	4.72139	3.49577	4.6281	3.79273	4.28844
1108	CHD4			2.71035	3.14829	1.64969	2.72264	3.24404		1.96017		1.9153		2.85382	2.80923	3.75524	2.3341	1.85428	2.01959			2.68648	2.85462	3.14303	2.33915	3.25971	3.15884	2.70318		3.19282	2.71258	3.40589	3.01535	2.97641	2.82227		3.58835	3.56773	2.91429	2.17079	3.34469	2.80976	2.32591	1.95134
1159	CKMT1B				3.63341		3.75729	3.13856			2.5605						3.68917					2.6534	3.22242	2.20525											2.97784		2.63598				3.12807
1173	AP2M1	3.75737	3.14616	3.53683	3.98538	3.66136	3.57448	4.35057	3.40967	4.26287	3.23118	3.4098	3.53163	3.54451	4.2488	4.09258	3.28682	3.51499	3.22063	3.05444		4.05917	4.1845	3.83929	3.09595	3.9692	3.91098	4.02878	3.22883	3.93675	4.10325	3.48548	3.86652	3.87066	3.9579	3.77123	3.92106	3.87795	4.13616	4.20512	3.73381	4.20056	4.19472	3.9221
1174	AP1S1							3.2994		3.18998						3.10512						3.14215				3.24085	3.30389	3.19753			3.43376	3.36271	3.44179	3.04412	3.4992		3.32138					3.45169	3.0679
1175	AP2S1							4.08354		4.28758		3.62427	3.66613	3.82068	3.5728	4.02101						3.95406	3.98834	3.2009		3.69828	3.47825	3.53845						3.64892			3.41901	3.59073				3.66471	3.91245	3.48494
1176	AP3S1	3.12346	3.02887	2.77665	3.16877	3.08541	3.25033	3.32743	2.84281	3.37889	2.86043	3.06591	3.16057	3.22816	3.20537	3.30766	2.74807	2.93683		2.65106	2.60328	3.39407	3.34061	2.95134	2.77714	3.12237	3.23559	3.24744	2.72462	3.10001	3.28941	3.28356	3.24739	3.03818	3.47158	2.89391	3.16612	3.13909	3.49797	3.099	3.10722	3.14987	3.61197	3.04702
1186	CLCN7		2.76211	3.35161		3.30086	3.1454	3.18876	3.5565	3.33453		3.35848	3.20248	2.73689	3.35332	2.92355		3.14756	2.96752			3.33021	3.34634	2.53856	3.25555	2.88822	3.59871	3.30444	2.86962	3.32662	3.15129	2.60055		2.87007	3.35124	2.76786	3.09249	2.75893	2.83302	2.60163	2.68267		2.72543	2.683
1188	CLCNKB			3.2172	3.0683	3.30223		2.96412	3.3454	3.15944		3.43218	3.54435		3.43376	3.0966	2.81632	3.01896	3.22996	3.16282		3.20563	3.07131		3.49677		3.13046	2.91865	3.17457	3.14055	3.04774	3.2768		3.13746	3.10965	3.08259	3.31201	2.77753	3.18957		3.16471	3.22298	3.0206
1191	CLU	5.41273	4.08747	5.06209	5.07823	4.28183	5.33332	2.911	4.0442	4.48931	3.24245	3.44517	3.11786	5.68146	3.69731	4.17224	4.04194	4.08075	4.43452	3.72136	4.62623	3.68975	3.49868	4.46459	3.9502	4.34852	4.36304	4.52856	4.53196	3.90451	3.50304	3.44673	3.90311	4.9736	5.07458	3.9488	3.73525	3.52199	4.64192	3.82825	4.24419	4.93537	4.18199	4.69951
1192	CLIC1	3.50447			3.55474		3.8149							4.12847	2.97065				2.83059		3.52859	2.92762		2.69643		3.67872		3.10764	2.88676		3.36619	2.95404	3.44821	2.85713	4.04968				4.06767	3.98964	3.11546	4.08748	3.93672	3.82432
1200	TPP1	4.02831	3.27	3.2821		2.93459	3.74878	3.70715	2.99431	3.78949	3.3804	3.38856	3.39624	3.54999	3.45004		2.35866		2.64654	2.8892	2.53385	3.46912	3.31544	3.28283	3.11393	3.08894	3.3219	2.56924			3.42903	3.25623		3.89532	3.50682	2.47291	3.38592	3.4923	3.03506	2.49003	3.40939	3.16501	3.45579
1209	CLPTM1	1.91571		3.62773	3.3523	3.75984	3.34887	3.74883	3.78796	3.57851	0	3.6772		3.47261	2.92989	3.86326			2.64115			2.82843	2.72373		3.27524	3.6594	2.87383	3.60656		3.20093	3.36623	3.16039	3.62295	3.45853	3.34048	3.18749	3.29263	3.22918	3.28597	2.46284	3.3632	2.54159
1211	CLTA	4.72267	5.69075	5.28463	4.24393	5.00753	4.44061	4.41061	5.12355	4.13497	5.14904	5.12488	5.06582	3.93057	3.61759	4.06732	5.15361	5.40677	5.29137	5.29287	5.56082	4.05221	3.62799	3.87064	5.43287	4.37087	4.13663	4.12086	5.24635	4.21472	4.23591	4.54438	4.09278	4.09651	4.06488	5.19681	4.46179	3.9953	4.0698	4.03782	4.09359	3.92224	3.86536	3.99997
1212	CLTB	3.51543	5.24227	4.3646		4.36739			4.61652		4.77266	3.98211	4.40332				3.76507	4.4667	4.45586	4.82559	4.61739				4.69876				4.65866		2.28286					4.72864
1213	CLTC	5.31788	5.64626	5.43876	5.31514	5.53034	5.19608	5.35585	5.43255	5.24777	5.44412	5.37808	5.69406	5.10604	5.15709	5.07256	5.28042	5.45514	5.26522	5.25326	5.3173	5.1196	5.11657	4.99754	5.35141	5.14698	5.0823	5.20437	5.37071	5.12038	5.22279	5.10634	5.05848	5.22742	5.12272	5.37948	5.07871	5.02438	5.13322	5.10907	4.97896	5.17536	5.09323	5.14649
1265	CNN2	4.24624	3.46207	1.9761	3.33106	3.42098	3.27879	3.38567	2.96404	3.86542	2.88293	3.44695	2.96564	2.82352	3.8283	2.32379	2.56908	3.71232	2.56129		2.41422	3.17004	3.64569	3.09273		3.07272	2.31442		2.80126	2.59563	3.87507	2.75271	2.53668		3.41739	4.00244			3.38393	4.32331	3.44301	3.70851	3.83388	4.13371
1266	CNN3	4.29443	2.94727		3.8785		3.35288	3.81503	2.84443	3.81655		3.19004	3.04269		3.28002			3.33943				2.88554	3.25639	2.48188		2.6109					0					3.52827				3.94042			0	2.82787
1267	CNP	2.51937	3.6456	4.08991	3.7371	3.51108	3.89678	4.05605	3.16219	3.84263	4.06636	3.55709	3.22859	3.32227	4.05463	4.03381	3.89708	3.69543	3.68982	3.58815	3.19344	3.59079	3.56217	3.64527	3.28925	3.52046	3.91126	3.38511	3.31178	3.3122	3.90827	3.96187	3.65326	3.86841	4.13761	3.06283	3.88801	4.33632	4.21751	3.4503	4.20214	4.1037	3.67987	3.40622
1277	COL1A1	3.85996	2.81666	3.14916	3.69151	3.42376	3.63844	3.71742	2.86717	3.90575	2.7028	2.84644	3.00587	3.03986	3.83975	3.39704	3.17957	3.69098	4.48165	3.4002		3.57006	3.85042	3.498	3.42079	3.69327	3.6511	3.92663		3.70416	3.60011	3.61076	2.89584	3.43081	3.61138	3.6401	3.38672	3.33169	2.9843	3.07775	2.9852	2.95943	3.53304	3.48235
1278	COL1A2	3.6371			3.6694	2.60172		2.93219		3.37658					3.1828	2.5846		2.12587	3.78829				3.28118	2.68856		2.77581	2.90394	3.23251		2.74732	3.32201	2.99542			2.99841		2.54715		2.1812			2.07991	2.79056
1281	COL3A1	3.3666			3.55768	3.15256	3.32943	3.45066	2.97642	3.421			2.96922	2.87098	3.56492	3.06716	2.97419	2.84745	2.85618			2.97626	3.16898	2.98941	2.4923	2.93608	3.14802	3.41125		3.23083	3.23027	3.00183		2.71778	3.10173	2.90357	3.00656	2.93286	2.63624	2.31346	2.58741	2.54051	3.40699	2.87729
1284	COL4A2	3.30635			3.32973	2.50604	3.03103	2.65773		3.29485				3.23858	3.33014	3.00159			3.08078			2.94116	2.79306	3.49209		3.18558	3.07586	2.90639		2.96217	3.14574	2.68188	2.68858	3.06972	2.63507	2.06322	2.86109	3.69917	2.66936	2.4595	2.47207	2.31384	3.40429	2.72894
1291	COL6A1	4.874	3.44556	3.90324	4.62346	4.72715	4.36852	4.66084	3.37725	4.63886	3.72332	4.03699	4.26529	4.16865	4.47998	4.12942	4.27043	3.96744	4.02795	3.63619	2.48936	4.32468	4.19511	4.29694	3.37798	4.60313	4.43471	4.75413	3.73918	4.56247	4.38121	4.07716	3.64389	4.01389	3.99669	3.30009	4.22766	4.23629	3.61601	2.91954	3.46447	2.90347	4.54755	4.24873
1292	COL6A2	4.80857		3.46524	4.56758	4.73085	4.28537	4.6093	2.8749	4.54965	2.99515	3.56901	4.20944	4.24927	4.60957	4.20549	4.23686	4.00238	3.88211	3.17848		4.50742	4.35576	4.42675	3.22613	4.74184	4.57897	4.84446	3.61354	4.73406	4.56965	4.18203	3.85551	4.13375	4.12076	3.23932	4.36832	4.36029	3.6412	2.96796	3.81625	3.03094	4.48268	4.30112
1293	COL6A3	5.44104	3.80712	4.52571	5.35665	5.31808	5.11247	5.38888	3.97292	5.37959	4.13171	4.59013	4.87946	5.02214	5.35401	5.01622	4.89812	4.79158	4.62518	4.30047	3.13733	5.17055	5.08532	5.06833	4.31161	5.39503	5.29232	5.49685	4.37524	5.40528	5.25451	4.98716	4.64814	4.85122	4.94922	4.17497	5.16704	5.0991	4.53598	4.19205	4.68694	4.12108	5.32792	4.95246
1303	COL12A1	5.78452	3.3402	4.43214	5.24158	4.03503	4.94579	4.7818	3.84712	4.96281	4.5496	4.52857	3.21573	3.7559	4.70364	4.11034	4.09169	5.03156	4.01878	4.48838	4.12943	3.90874	4.83326	4.63605	4.38458	4.76193	4.5436	4.971	4.27513	4.58963	4.91161	4.51789	3.39273	4.75323	4.64405	5.37547	4.53562	4.93558	4.50759	4.44899	4.04489	3.96823	3.36629	4.66731
1306	COL15A1	2.31136								2.76502					2.89021								2.55611	2.64523		2.67498	2.6629	3.28021		2.6479	2.27276							2.88078
1311	COMP	3.67198													3.02188		2.54994	3.27413				2.9475			1.91151			3.34471	3.10055					2.52054		4.29495								3.5174
1312	COMT		3.87569		4.0246	3.18346	3.20441	3.4112	3.67532		3.18208	3.42525	3.76274	3.61786						2.98264		3.40341	3.28032				3.80574		3.29643	3.23597	3.8014	3.28453							3.63654	3.53893	3.57994
1314	COPA	4.4335	4.49058	4.61816	4.73156	4.59635	4.61868	4.87215	4.79909	4.92576	4.38906	4.82883	4.48167	4.42756	4.7268	4.55616	4.40478	4.62223	4.34708	4.49519	3.99792	4.62014	4.79213	4.58032	4.51716	4.56685	4.79443	4.69116	4.5653	4.45703	4.82959	4.73207	4.71981	4.18346	4.68483	4.34857	4.78294	4.26497	4.58554	4.55305	4.56164	4.77219	4.60276	4.44946
1315	COPB1	4.24407	4.48882	4.4691	4.36982	4.50688	4.19311	4.42434	4.67233	4.41025	4.3763	4.51827	4.48843	4.07782	4.24028	4.01686	4.27462	4.39308	4.2678	4.24508	4.05055	4.18636	4.2833	3.67	4.36918	3.96459	4.33763	3.96091	4.21053	3.973	4.35963	4.27945	4.17952	3.69632	4.13066	4.28393	4.35	3.91818	4.20582	4.45056	4.03229	4.5948	4.29746	4.10005
1317	SLC31A1		3.99224	3.99198	3.76883	3.9761	3.80158		4.05421	3.96125	3.9626				3.8469	3.67512	3.61133	3.68158	3.93365	3.84185	3.89131	3.98194		3.51577	4.09483	4.02657	3.82293	3.6677	3.78893	3.8571	4.07178	3.82308	4.18337	3.72475	3.85457	3.9932	3.79763	3.72649		3.62327	3.82744	3.8943
1327	COX4I1	5.44609	4.57059	5.451	5.21672	5.6993	5.13296	5.38983	5.45335	5.37775	5.55266	5.51835	5.65566	5.63965	5.56839	5.31516	5.4807	5.86219	5.72119	5.49743	5.44463	5.61729	5.44457	5.36296	5.73037	5.51314	5.31947	5.80077	5.66909	5.67657	5.58575	5.46585	5.26602	5.61518	5.33945	5.54028	5.68447	5.5646	5.39801	5.22893	5.0344	5.38763	5.43003	5.40869
1329	COX5B	5.46569	4.46221	5.44212	5.19583	5.76858	5.28651	5.45669	5.38837	5.39176	5.60069	5.54982	5.68291	5.57363	5.32527	5.27288	5.43889	5.77671	5.64474	5.51851	5.3394	5.59843	5.42136	5.34439	5.67711	5.49132	5.34545	5.7101	5.59517	5.57782	5.51147	5.35265	5.12778	5.53225	5.27139	5.3924	5.58888	5.51601	5.28699	5.1801	4.97378	5.45008	5.31053	5.29444
1340	COX6B1	3.70837		3.73391	3.51417	4.22882	3.51022	3.52559	4.24317	3.94201	3.88914	4.06573	4.09534	3.79248	4.26815	3.42188	4.31568	4.2858	4.44734	3.75289	3.74518	4.31132	3.7797	3.41881	4.03743	4.22746	4.019	4.21895	3.81571	4.33982	3.87493	3.66891	3.83813	4.08994	4.12033	3.52765	3.84894	4.19819	3.76849	3.73379	3.78659	3.95192	3.72029
1345	COX6C	5.52724	4.425	5.58559	5.37919	5.79046	5.36987	5.57762	5.62161	5.5658	5.58254	5.661	5.8055	5.83266	5.74228	5.40197	5.55253	6.01251	5.83849	5.60399	5.56141	5.71186	5.57355	5.51989	5.841	5.67172	5.52026	5.90941	5.79251	5.81228	5.72453	5.64338	5.59261	5.78033	5.44761	5.69946	5.80695	5.68202	5.49222	5.34459	5.25329	5.60993	5.61272	5.33775
1347	COX7A2	4.2535		4.49914	4.06514	3.47444	4.32105	4.60525	3.59641	4.5932	4.23539	4.46607	4.13282	4.35442	4.75691	4.55555	4.74773	5.09744	5.01627	4.74044	4.67083	4.92597	4.75515	4.72319	4.90645	4.81023	4.79613	5.00729	4.79078	4.8376	4.79027	4.74076	4.58788	4.72222	4.65672	4.79854	4.91323	5.06974	4.57515	4.57007	4.37225	4.7357	4.80319	4.53407
1350	COX7C			4.39826	3.86642	4.45339	3.92426	4.06248	4.42828	4.08298	4.40332	4.32248	4.40507	3.96355	4.10474		4.16565	4.55025	4.45767			4.27917	4.01104	3.80433	4.48905	4.19739	4.00773	4.37628			3.87596		3.73107	4.15274	3.93338	4.31561
1371	CPOX	3.24017	4.14644	3.33932	3.07121	3.96223	3.26363	4.24081	3.98321	3.26096	4.02854	4.16221	3.99405				3.58418	3.24645	3.32703	3.1315	3.58918	3.00548		3.00832	3.93754	2.89119	2.70439	2.96867	3.31315		3.21152	3.242	3.47912	3.35265	3.53654	3.72778	3.09374			3.42948	3.10404	3.72543	3.26342	2.97053
1374	CPT1A	3.41874	3.22498	3.56958	4.42614	3.68006	4.08364	2.87356	3.30204	3.68949	2.92389	3.18731	2.7808	3.36571	4.02915	3.97777	3.58694	3.09687	4.08744	3.26524	3.34523	3.67836	3.66497	3.59365	3.08707	3.31047	4.04679	3.66226	2.96021	4.15343	3.57583	3.88674	3.23434	3.35245	3.35619	3.23509	3.57407	3.23739	3.67143	3.43581	3.81675	3.44653	3.29647	3.92472
1376	CPT2			1.7643	2.75681		3.07827	3.04848	2.19489	2.97723					2.58333	2.72784	2.25714					3.16072	1.98339				2.98712	1.95161		3.09345	2.86761	2.56147					2.615	2.31283		2.04908	1.99294	2.08408	2.04495
1397	CRIP2					3.10759			2.98235	3.62834					3.3996			3.4965	3.50282			3.35239	3.71352	3.57789														3.55239		3.78326		3.9629	4.12147	4.10619
1410	CRYAB	4.21439		3.46516	4.93015	4.20205	3.85118	4.77343		3.48283	3.93513	3.96424	4.41868	4.86537	3.25132		4.93553	3.80827	4.42821	3.91324	4.01121	3.5691		3.84966		4.12815	4.56749	4.58315	3.91563	3.49012	3.9598	3.66547	4.03494		3.99086		3.73447	3.57509	3.35395	3.69422	4.38888			5.06391
1431	CS	2.83292	3.19331	3.12732	3.4578	3.90147	3.38942	3.41087	3.70851	3.33508	3.66804	2.96439	2.50495	3.37351	3.51495	2.5707	3.50644	3.28585	3.19308		2.57102	2.9179	3.23691		2.26333					2.94088	3.26443		2.81959	3.72715	3.36611			3.12747		3.97698	2.61321	3.60976	3.72531	3.18458
1432	MAPK14	0	2.70256	0		0	0		2.87444		0	3.71942	0		2.1213	2.2179	3.02131	0	3.37448	0	2.7942	0	2.2783	2.11177	0	2.25427	2.09574	0	2.64034	0	2.19329	2.26789	2.16813	1.91228	3.29251			2.11486		2.86854			2.79155
1434	CSE1L	3.42799	4.57545	4.6465	3.76261	4.42454	4.01278	3.80458	4.54958	3.41937	4.89292	4.57515	4.74508	4.28897	3.3629	4.22427	4.35916	4.17591	4.52379	4.44145	4.47323	3.48245	3.4024	3.399	4.08405	3.81049	3.90948	3.49775	4.65615	3.72066	3.68162	3.94516	3.87247	4.12794	3.38515	4.29501	3.69569	3.67464	3.92046	4.05853	3.93167	4.50908	3.65388	3.94072
1436	CSF1R	3.01662	3.11633	3.11613		3.25462	2.28673	1.95209	3.10438	2.34551	2.96643	2.86575	3.5498	2.02564	2.3333		2.34016	2.95968	2.67778	3.40729	2.57625	1.68088	1.899		3.84373	1.62417		1.66101	2.92017	1.68718	1.76278		2.43032			2.83192								1.86608
1445	CSK	4.06594	4.86481	3.96832	3.7527	4.87499	3.9887	3.78051	4.70591	4.0445	4.70503	4.75757	5.00746	3.31393	3.49308	2.73836	4.115	4.27447	4.46986	4.20108	4.32683	4.26716	3.43998	3.75757	3.90351	3.8411	3.90484	3.59124	4.34497	3.80513	4.0494	4.07818	3.97407	3.5256	3.51004	4.32529	3.81311	2.92349	3.62332	4.02684	2.94782	4.30124	4.16326	3.8604
1452	CSNK1A1	3.12194	3.46384	3.38121	3.3656	2.3342	2.50903	3.24108	2.75652	3.43801	2.68392	2.75443	1.37803	3.24332		2.96824	3.05991		3.12799				3.44677		3.11941	3.1075	2.72994	3.2598	3.08213		3.2835		2.52553		3.21962	2.95929		2.55662	2.08604		2.55053	2.72815		3.04858
1453	CSNK1D		2.35495	3.85297	2.38617	2.55793			3.58545		2.8027	2.48555	3.36249			2.04301	2.50017	2.3926	2.626	2.67472	2.61479				2.5865				2.71128									2.47123			2.61451		2.25222
1454	CSNK1E		2.36471	0	2.39593	2.56769			0		2.81246	2.4953	0			2.05277	2.50993	2.40236	2.63576	2.68448	2.62455				2.59626				2.72104									2.48099			2.62427		2.26198
1457	CSNK2A1	4.84004	5.49672	5.32664	4.70815	5.29835	4.85329	4.99737	5.47603	4.66872	5.36367	5.32592	5.35947	5.17655	4.60327	3.71284	5.3273	5.21738	5.13703	5.36462	5.4296	4.77833	4.81131	5.00747	5.19706	5.09825	4.97994	4.74559	5.19148	4.81094	4.95817	4.8077	4.82431	5.24436	4.98791	4.95258	4.8863	4.99514	4.90978	4.6308	5.04124	4.91684	4.75084	4.69724
1459	CSNK2A2	4.43576	5.29299	5.04896	4.75943	5.03658	4.69384	4.78804	5.09189	4.81543	5.19426	5.25104	5.25176	4.50004	4.44085	4.97792	4.80848	4.82471	4.83702	4.87856	4.9631	4.58308	4.73452	4.60151	4.79865	4.80947	4.66403	4.55132	4.97029	4.57514	4.81637	4.54129	4.58078	4.54065	4.68437	4.76726	4.74123	4.68756	4.18823	4.53949	4.25423	4.47103	4.22604	4.06414
1460	CSNK2B	4.27392	5.13896	4.88447	4.49687	4.91594	4.62333	4.64766	4.78106	4.52137	5.01689	5.02173	5.07277	4.53685	4.38415	4.45345	4.64676	4.79623	4.78142	4.54023	4.23391	4.47542	3.98037	4.16473	4.72695	4.12894	4.46395	4.45278	4.69778	4.43715	4.2284	4.41382	4.22876	4.45725	4.31437	4.59594	4.61868	4.23174	4.45672	3.92451	4.56707	4.50022	3.98718	4.19551
1462	VCAN	4.38807	3.54103	3.35717	4.06764	4.25317	3.65075	3.8238	3.49351	4.18182	3.11931	3.6008	3.70412	3.68181	4.54871	3.79449	3.54585	4.03315	2.73331	3.5047	3.00222	4.06649	4.22783	3.77811	3.61644	4.33593	3.94767	4.25597	3.39605	4.16988	3.80663	3.61228	3.18292	4.09062	3.89707	3.63551	3.58668	3.69198	3.08756	3.7697	3.1591	2.89102	4.47991	3.73821
1465	CSRP1	3.82889			3.54826		3.73838	3.7617		4.32456		3.64382		3.82094	3.19499							3.74069	3.56363	4.00633		4.00842		3.53652		3.15737	3.63479				3.45331	3.19852			3.10724	4.65035		4.27591	4.09584	4.26634
1468	SLC25A10			3.20296	3.84992	3.02145	3.80872	3.07752	4.03698	3.15556	3.94973	3.38383	3.01279	4.18916	3.94399	4.57966	3.37617	3.80805	3.28109	3.00696	3.57664	2.72708	2.96867	2.8652	3.70967	3.8463	4.16715	4.15033	3.82268	4.14249	3.98528	4.02388	4.38611	3.9753	4.48447	1.91758		4.0159	3.48542	2.94088	3.39714	3.63686		3.71746
1477	CSTF1	2.73391	3.19948	4.02887	4.08663	3.26841	3.66438	4.15959	3.1437	3.7395	3.49768	3.5557	3.77062		2.9539	3.27033		3.30556	3.03109		3.02654	3.2648	3.29904		2.99385	3.58896	3.60783		2.88748	3.22989	3.39124	3.17952	2.94208	2.94152	3.72291		3.58121	3.91482	2.88865	2.83724	3.45346	2.98124	2.86102
1479	CSTF3						1.95467	2.84221							2.29615		2.47758	2.52017	2.83364				2.47398					2.50944		2.37732				2.56236			3.09364	3.55928		2.18231	2.53943
1487	CTBP1	2.47904		3.27823	0	3.3012	0	3.35633	2.82694			2.85602	2.66978		3.23047	2.61932				3.35955		3.04007		0		2.50491	3.36514	2.59719		3.0909	2.63011	0	2.59407	2.18824	2.52187			3.35837			2.82385	2.75645
1488	CTBP2	2.41485		0	3.56489	0	3.60507	2.53127				2.79183	2.60559		0	3.6973						0		3.14642		2.44072	2.76857	2.533		0	2.56592	3.35389	2.52988	2.12405	2.45768			3.87595			2.80566
1495	CTNNA1			3.51328	2.65048	2.93734		3.54926	3.57626	2.73008	3.44912	3.31122	3.37613	3.32373	1.75587	3.20426	3.80433	3.76983	3.34415	3.66737	3.45364		2.65065	2.99198	3.77959	3.23815		2.78406	3.5638	2.85531	2.68068	2.81136	3.06704	2.89608	3.71979	3.37429			3.05085	3.43979	2.96923	3.28111	2.89064	2.93239
1499	CTNNB1	3.17979	3.43524	3.75985	4.02581	3.72774	3.59783	4.5259	3.71852	4.24777	2.96888	4.2497	3.96362	4.23625	3.59642	4.12866	4.01842	4.03323	3.28967	3.66981	3.32581	3.738	3.84613	3.67676	3.54942	4.22709	3.78504	4.02993	3.48013	3.79437	4.04183	3.46531	4.09925	4.01841	4.31185	3.76831	3.58517	3.5623	3.70194	3.99575	3.98402	3.91527	3.40358	4.09059
1500	CTNND1	2.39352	3.17086	4.16109	3.6335	3.51264	3.28595	4.38875	4.00498	3.91344	3.95044	4.05068	3.55339	3.9067	3.78678	3.74227	3.82115	3.74685			2.75617	3.11661	3.67536	3.45972	3.91823	4.06515	3.57398	3.4461	3.21086	3.28215	3.90238	3.84076	4.43887	3.84629	4.28895	3.63943	3.75228	3.93635	4.00371	3.62686	3.67788	3.60798	3.09756	3.37624
1503	CTPS1			2.08131	2.58409	2.51433	2.61833	2.40154	2.55824		2.74192	2.63364	2.23101	2.8617		2.79536	2.78094		2.39567		2.83628		2.10914									2.62523	2.54706				3.32988		1.66267	1.71473	2.47979	3.11777
1508	CTSB	3.54862	3.16063	3.21198	3.50218		4.11525	3.51692		3.25634	2.66912	3.28715	3.33629	3.0871					2.93472		3.50606	3.31101				2.8967	3.04531	3.36609			3.20788	3.09191	2.8642							3.3468
1509	CTSD	3.58109	3.44147		3.45292	3.88524	4.2492	3.88289		2.99114				4.22343								3.87959		1.49687							3.27121			3.29752		3.59016				3.35891		3.11226	3.72733	3.07178
1528	CYB5A			3.16777		4.9685		4.23286	4.24751	3.28174	3.55334	4.10235	4.12342	3.47897	3.6583	4.4479		3.21452	3.96243	3.88992		4.08046			4.54081	3.44778	4.52094		3.5527	4.13551	4.09687		3.078	4.77605		4.42632				3.75816
1535	CYBA	4.14502	4.05003	3.81049	2.33087	3.7554	3.59208	3.41663	3.45715	3.97576	3.43151	3.47369	4.04975	3.5819	3.51877	1.98042			3.35627		3.01019	2.26225	3.6042		3.07368	3.47799				3.80081	2.37065	3.2356	2.90523	3.49947			3.67601	2.14251	3.606	3.3602	3.68269	3.64558	3.47848
1536	CYBB	3.87143	3.24122		3.73008	3.48075	3.70058	3.75109	3.0446	4.26836	3.14751	3.44681	3.71709	3.62923	3.95468	2.79415			3.21974		2.53961	3.72657		2.2213	3.17687	3.16577	3.49614	3.07765	2.66609	3.7371	3.45714	3.64299	3.41953	3.38174	3.28607	3.09561	4.07191	3.44698	3.93489	3.50873	3.44262	3.85117	3.759	2.88307
1537	CYC1	4.01426	3.76946	4.06207	4.47156	4.26081	4.52659	4.46993	4.25897	4.28187	3.93933	4.05572	3.94335	4.7071	4.18943	4.98292	4.29873	4.2309	3.84037	3.68742	3.87307	4.05904	3.93656	4.26521	4.10598	4.52877	4.4826	4.40053	3.92444	4.55269	3.90831	4.38571	4.54696	4.40373	3.90954		4.22892	4.41476	4.11108	4.0662	4.5679	4.33339	3.92786	4.49907
1545	CYP1B1	3.42595	3.18679	5.11027	3.91628	3.89427		3.99042	3.52835	4.19175	3.40213	5.0581	4.09824		4.03602	4.81994	4.08995	3.89284	3.71232	4.27875	2.75711	3.77772	3.0768		4.32796	3.68624	5.00224	4.33274	3.65948	3.84212	3.99276	3.08961	2.93188	5.00406		4.41929	3.34434		2.53259	3.14649	4.35902	3.61595	3.91564	3.38471
1593	CYP27A1	2.06725	2.56684	2.54572	4.09526	1.94037	3.51992	2.55888		2.66658	2.90249	2.5857	2.70241	2.46241	3.09331	4.21499		2.60885	2.37632	2.14425	3.28215	3.97303	2.60578	2.7599	2.24814	2.69091	3.2258	2.97967	2.54405	2.47395	3.1677	2.98629	3.67661	3.62482	2.45389	2.85137	3.38121	2.52003	1.87597	3.21045	2.68523	3.24939	2.7818	2.18415
1603	DAD1	4.84882	4.83031	4.75375	4.6232	4.64443	4.57578	4.82417	4.85629	4.92562	4.65212	4.75418	4.73411	4.84418	4.89812	4.57694	4.48521	4.53853	4.71425	4.49949	4.42371	4.54416	4.6153	4.4762	4.64557	4.661	4.94214	4.60906	4.66467	4.72997	4.73315	4.62837	4.72639	4.68496	4.64163	4.5305	4.55119	4.55022	4.66832	4.40938	4.43363	4.77144	4.69295	4.39033
1606	DGKA		2.86947	2.48095		3.84215			2.38364		2.78382		3.4807		2.57138		2.6316					2.63339	2.93792									3.31188											2.24137	2.14079
1612	DAPK1	2.49308		2.50181	2.4272	2.45115	2.13114	2.50518	2.47119	0.928562		2.56238	2.26486									1.91141			1.48301				1.63742			2.50356		1.15107		2.51367		1.38231	1.32642			1.20414
1613	DAPK3	3.58625	3.26802	3.5751	3.51659	3.55	3.27601	3.83403	3.64513	3.14755	3.20872	3.65165	3.37725	2.85586	3.40439	2.85767	3.06855	3.75035	3.34196	3.50455	3.41017	3.385	3.86688	3.35508	3.54025	3.63417	3.15695	3.18663	3.38764	3.24123	3.15257	3.15131	2.74629	3.27124	3.12365	3.93279	3.16184	2.63115	2.74875	2.88857	3.02006	3.02386	2.50682	2.92218
1615	DARS	2.93391	4.6491	4.15998	4.05444	4.21902	2.68489	2.76567	4.64166	3.87283	4.47387	4.12442	4.41093	3.91191	3.92054	3.224	3.99486	3.80478	4.24492	4.41849	4.55044				4.62807		2.66036		4.52351		2.9634	3.40089	3.44609	3.41533	3.57735	3.97258	2.99338	3.35559		3.68046	3.22769	3.71705	3.21229	3.36326
1627	DBN1	3.01317			3.49083		3.15249	3.79778		3.10959	3.12609			2.27088	2.95408	3.70738							3.49986	2.7439		2.94766	3.80537	2.83541		2.5223	2.91832		2.88727	3.24881	2.58584		2.96659		3.05327	2.79826	3.32327	3.76355	3.18951	2.65175
1632	ECI1	2.29857		2.63284	2.26781	2.64453	2.63607	2.45206	2.64155	2.58684	2.21251	2.31367	2.27558		2.63912	2.68269	3.20417	2.8184	2.74439	3.07508	3.12269	2.69332	2.55304	2.87011	2.67785	2.58922	2.60077	3.48368	2.64342	3.57399	2.67797	3.31111	2.72363	2.21778	2.5425	2.68019	2.39432	2.54313	2.81345	2.88317	2.83401	3.13929	3.09486	3.14432
1633	DCK		3.84147	3.68769		3.08861	2.94451	2.56551	2.75431		2.89817	4.10026						2.74558	3.4929	3.65857	3.51437								3.67841			2.9847	3.60418			3.06541		1.95353	3.12972	2.64885	3.16225	3.61742	2.79935	3.09726
1634	DCN	4.82944	0	4.49568	5.26616	5.08638	5.00836	5.29924	4.33513	5.30033	4.7598	4.27355	4.85213	3.72451	5.41131	4.70298	5.01267	4.60075	4.93583	4.49187	4.38577	4.88997	4.99048	4.89298	5.04078	4.97612	5.24628	5.68917	4.10905	5.02947	5.26212	4.93614	4.28317	4.13869	5.33665	4.76165	4.87087	4.33057	4.42331	3.95509	4.35724	4.17631	5.08609	4.98108
1636	ACE						2.14982	1.52888						3.45652		2.18072			2.37699			2.60733				1.65432		1.93464	2.74777											2.49018			3.01847
1639	DCTN1	2.64111	2.7575	2.72454	1.35456	3.28422	2.64536	2.77283	2.64732	3.16884	3.01468	2.53881	3.42108	2.0321	2.86564	2.7416	2.56543	2.06586	2.0927	2.04476	1.65084	1.5191	1.86012		1.75487	2.46199	1.50547	1.59541	1.82225	2.26314	1.69192	1.53438		1.53305		2.49179						2.59921
1650	DDOST	4.90339	4.88143	4.90006	4.7839	4.54842	4.83945	4.96529	4.87674	5.07525	4.61981	4.79089	4.6555	4.85944	4.82336	4.72821	4.65327	4.5743	4.75227	4.5193	4.53706	4.65946	4.85077	4.52465	4.59256	4.8069	5.00073	4.54477	4.57941	4.54285	4.73803	4.66625	4.88094	4.5901	4.80705	4.44893	4.84727	4.62779	4.62115	4.36966	4.67441	4.57719	4.65849	4.21546
1653	DDX1	2.44912		3.14029	3.90006	3.17111	3.62661	3.72162	3.48024	3.48052	3.01693	2.7408	3.41156	3.30697	3.42302	3.83076	2.91432	3.5737		2.84741		3.32581	3.73216	2.92167		3.27315	3.56958	2.4996	2.81224	3.71875	3.34414	2.81601	3.40852	2.92964	3.21466		3.31734	3.92291	3.65028	3.3426	3.74886	3.72688	3.52307	2.76153
1654	DDX3X	4.09756	3.94423	4.53897	4.70743	4.33968	4.41345	4.59229	3.99538	4.52733	4.17265	4.21777	4.64657	3.97126	4.42856	4.62725	3.64945	4.1002	3.74522	3.30764	3.34438	4.10969	4.25091	4.3943	3.83197	4.38277	4.47035	4.10207	3.86616	4.41632	4.33309	4.41775	4.7155	4.25921	4.36231	3.68189	4.33342	4.568	4.58757	4.53586	4.71321	4.49633	4.19905	4.14028
1655	DDX5	3.75979	3.12359	3.90799	4.52699	3.77509	4.53085	4.63853	3.72016	4.10224	3.75747	3.45976	3.83878	3.89698	4.41266	4.71393	2.43797	3.90975	3.50503	2.60597	3.72518	4.11026	4.39812	4.52205	3.50635	4.49673	4.48558	4.28364	0	4.48907	4.3769	4.42073	4.63026	4.47028	4.54902	3.73625	4.2499	4.73463	4.53113	4.25103	4.59221	4.53448	4.25531	4.01031
1656	DDX6	3.36301	2.53687	2.61102	3.60186	2.8976	3.31845	3.69768	2.50841	3.21291	2.67296	2.84543	2.62232	3.19688	3.38322	3.09251						3.27647	3.72131	3.53732		4.06555	3.19862	3.49755	3.26731	3.18417	3.12651	3.85834	3.88866	2.58901	3.655		3.78319	3.79927	3.10351	3.11715	3.63379	3.76352	3.46868	2.90761
1657	DMXL1	0.962532	1.25096	0.723597	0.893474	1.21204	1.01213	0	0	0	0	1.15799	1.67074	0	0		0	0				0	1.17933				0.82772				0.755633		1.86719									1.14382
1660	DHX9	3.45251	3.59331	3.80076	4.6662	4.16953	4.62054	4.84122	4.05231	4.59344	4.03763	4.04294	4.16913	4.39375	4.46382	4.7286	4.1471	3.90444	3.97578	3.98209	3.53385	4.23139	4.60362	4.68401	3.327	4.58021	4.79867	4.45018	3.82747	4.42735	4.49523	4.61182	4.89716	4.49089	4.59439	3.48013	4.67349	4.8972	4.36828	4.4015	4.84608	4.59141	4.25182	4.14856
1665	DHX15	2.99506	3.95664	3.82057	4.30191	3.4285	4.22994	4.33227	3.47722	3.98986	4.01465	3.96128	3.94821	4.00155	3.87515	3.93064	3.64143	3.51919	2.79841	3.05151	3.06782	3.98762	3.78447	4.01014	3.28023	3.83478	4.10129	3.9696	3.85967	3.86159	3.86813	4.13562	3.84188	3.74361	3.8556	3.28384	3.92916	4.15672	3.80359	3.54435	4.23793	3.90499	3.85618	3.83656
1666	DECR1	2.74139			2.88192		3.54897	3.46874		3.5683		2.61301		3.4398	3.04371		3.09155					2.95578					3.16136	3.80206		2.50563		3.69819	3.64142				3.12373			3.91454		3.75318	3.69459	2.64336
1687	GSDME	2.00648		2.0243		2.14112	2.2571	1.9443		1.87259			1.6472		1.81912					1.89479		2.23998	2.12527				1.75847	2.14616				1.90749								2.16177			2.36031
1717	DHCR7		3.81344	4.94847	4.39184	4.35403	4.33593	4.61162	4.95965	3.8718	4.58002	4.75301	3.29779	4.45304	3.92562	4.8033	4.36317	4.51851	4.44583	4.77245	4.41479	4.36888	4.23161	4.44995	4.63409	4.35662	4.83736	4.8381	4.60835	4.41914	4.55857	4.58604	4.46073	4.97446	4.40015	4.60769	4.43417	4.25649	4.04641	4.31942	4.34585	3.59333	3.33397	3.99907
1718	DHCR24		2.91398	4.37846		3.52702		3.21921	4.73929	3.82473	3.87703	3.07784		3.37834	2.78105	3.46635	2.97095		4.04341	2.89792	3.09966	4.39138	4.13837	2.01375	3.93533	3.18614	3.72591	3.68561	3.08106		3.43463	2.7338	2.93126	4.11708	3.03021	4.06026	2.65289		4.04302	3.40453	3.63654			2.96311
1727	CYB5R3	4.77364	4.79856	4.79105	4.96842	5.07832	4.98436	4.98033	4.96831	5.02234	4.61892	4.78971	4.94351	4.66239	4.82774	4.76468	4.87578	4.83206	4.92006	4.88207	4.69784	4.7964	5.10337	4.99536	4.75154	4.92554	4.8583	5.043	4.81472	5.17187	4.97225	5.00994	4.8044	4.80846	4.94652	4.97163	4.72319	4.78146	4.78493	4.85615	4.83686	4.5292	4.80817	4.94368
1737	DLAT				3.06638	2.35927	2.6441	3.26119		2.5427			2.5692	2.56463	2.89224							2.53635					3.34411	2.72936		3.15851			2.44005				2.86986			2.78465	2.26622	2.54182
1738	DLD				1.90832	1.655	1.98421	2.14603		1.61839				1.83876	2.49349	2.83473	2.56337	1.39701	1.90523	2.03233		2.33316	2.29846	2.59311	1.81252	2.31586	2.474	2.74151		2.46494	2.51667	2.82056	3.06338	2.22364	2.32487		2.73453	2.58333	2.18193	3.67978	2.61419	3.64018	3.56813	3.42916
1743	DLST	3.82	3.98314	3.26037	4.07191	3.83941	4.31723	4.24863	3.75297	4.26135	3.67235	3.7374	3.7563	4.31647	3.93711	3.83663	3.30887	3.53624	3.61284	3.48438	3.67995	4.18846	4.0652	3.70203	3.70372	3.8162	3.92519	3.83125	3.6547	4.33194	3.88998	4.22843	3.8321	3.93151	3.58245	3.87783	3.89111	3.96114	3.63138	3.99362	4.04152	3.92535	3.94992	3.72594
1757	SARDH		2.02325			1.46901												1.79246	1.77062	2.4011		2.99429	2.65435													2.79635		2.21626				1.69204	1.70381	1.53108
1759	DNM1	2.74198	0	2.1269	2.90037	2.83771	2.85441	3.16384	0	2.8856	0	0	0	2.43751	2.02924	2.25638	1.88088		2.08347	0		2.02837	2.14656	2.48407		0	0	3.20367	0	0	0	1.93971	0	0	0	0	0	0	0	2.75594	0	0	2.08605	2.41849
1768	DNAH6			2.39386	1.65239	2.11964	1.80898		2.2507													2.20055						1.53297				1.45914							2.14655				1.6214	1.41081
1770	DNAH9			2.797					3.17386		2.94558	3.00596	2.54961	1.2284		1.54767			2.95759	2.86379	2.47877				3.05225				3.02157							2.90947	2.56896		2.37815	2.52714	2.48072	2.49253		2.59416
1778	DYNC1H1	4.77487	4.81929	4.93836	4.53103	5.02079	4.63291	4.76228	4.87265	4.66206	4.98351	5.11966	4.84291	4.52968	4.78158	4.55994	4.96436	4.93701	4.75315	4.78148	4.30764	4.78024	4.76761	4.60929	4.62374	4.8134	4.71545	4.79573	4.84762	4.6838	4.62911	4.7961	4.54216	4.64716	4.50173	4.89778	4.38854	4.53439	4.50799	4.65009	4.30924	4.70013	4.57908	4.68813
1781	DYNC1I2	3.54797	3.69883	3.65713	2.51712	3.79801	3.48689	3.64297	3.95643	3.41841	4.14325	4.04605	3.82037	3.44894	3.8209	3.96858	4.22598	3.81643	3.82298	4.25322	4.13464	4.0816	4.18615	3.62562	4.19855	4.06127	3.93777	4.00484	4.04931	3.98224	3.67056	4.26262	3.8471	3.76652	3.53314	4.07711	3.78962	3.85016	3.26356	3.81911	3.60215	3.94567	3.76425	3.69158
1783	DYNC1LI2	2.24293	3.63221			3.08519			3.70574		3.69494	3.10892	3.28277			2.89097	3.52215	3.46315	3.15636	3.84236	3.53823		2.55626		3.62388			3.09691	3.53185			2.67073				3.39184				2.91519		2.87148	2.7676
1785	DNM2	3.12167	2.94331	2.0982	3.73051	3.47433	3.46099	4.21465	2.49985	3.73439	3.00903	2.75177	2.89933	2.93452	3.82152	3.01394	1.85218	2.8743	2.05477	2.97366		3.58634	3.757	2.45537	3.4065	3.39699	3.76648	3.89087	3.32019	3.21008	3.54232	3.6739	2.67429	3.07138	3.59194	2.95222	3.48604	3.7718	3.10922	3.28278	3.13791	3.45287	3.35905	2.38979
1793	DOCK1					3.25228	1.65594	2.42435	2.3226	1.78042	2.06865	2.02282	2.58428		2.46186			3.15268	2.5753	3.06167	2.13271			1.34085	2.59124		1.80285	2.59492	3.16733	2.39064	2.02411	2.37046		1.74026	1.74502	2.58357		2.32982						1.8347
1794	DOCK2	3.90712	4.59357	3.33935	2.83838	4.52902	2.96335	3.24084	4.40408	3.7882	4.36891	4.11375	4.64352	3.02842	4.23131	2.23263	3.55249	3.84773	4.36247	4.31278	3.52673	4.16658	2.37331	2.07821	4.09259	2.78224	3.59346	2.65876	3.70573	3.99541	3.53982	3.40311	2.24108	3.23465	2.4804	3.99132	3.80734	2.98379	3.69116	3.35219	2.46982	3.6437	4.10797	3.51526
1798	DPAGT1			3.64115					3.85483						3.26986			3.01638	3.23086		3.00807				3.23451	3.07152	3.23823		3.1991			3.04126			2.92861		3.43396
1805	DPT	4.47534	4.08663	4.01601	4.46941	4.55411	4.28853	4.1392	4.33085	4.587	4.48929	4.00058	4.44428	3.792	4.56356	4.2025	3.99039	4.2162	4.03853	4.21439	4.02193	4.18581	3.99938	3.95507	4.3248	2.01076	4.35662	4.65084	4.08891	4.21301	4.41878	3.90703	3.7164	3.58775	4.05581	4.73446	4.09724	4.03208	3.67738	4.00208	3.48655	3.54879	4.10935	4.15371
1808	DPYSL2	3.88115	3.19996		0	3.20368	3.15623	3.26784	0	3.9176	3.01677	0	3.24153	3.86814	3.54026	3.54098	2.52907	2.35946	2.95271	3.16843	2.33871	3.59996	3.46456	3.06261	0	4.02592	3.02977	3.6268	0	3.0826	3.27666	3.06611	2.58476	3.28789	3.48151	0	2.85614		3.14581	3.99776		3.4638	4.2023	4.0579
1809	DPYSL3	4.40662	4.26736	2.982	3.604	4.0869	3.71891	4.27202	3.74686	4.30472	3.93898	4.16511	4.46072	3.48701	4.25432	3.14673	0	4.10523	3.19317	3.6091	2.38377	4.27697	4.23314	3.82154	3.28027	3.94057	3.5334	4.00909	3.2596	3.92495	4.35312	3.62108	3.11509	3.4005	3.72239	4.35576	3.2865		2.96243	4.51305		4.06123	4.20712	4.10554
1828	DSG1	2.62053	2.38971				2.90387		2.49937	3.30896					3.31331	2.77267		2.54045		3.04662	2.55807		2.51115				2.52496	2.625		2.4875		2.48617		2.95428			2.67809	3.47123
1832	DSP	1.12872	3.73734	4.04433	3.70338	1.41043	3.84604	2.87827	3.89253	3.11338	3.75597	4.09766	3.70987	3.54877	2.52374	3.44563	4.2169	3.65552	4.06495	4.19378	4.16546	2.84958	4.09086	2.92588	4.03449	3.38879	3.77453	3.62915	4.28104	3.5297	3.36541	4.35254	4.35947	3.0148	3.11685	3.60063	2.73175	4.58156	4.06602	3.52778	4.17063	3.06722	2.77757	2.07723
1859	DYRK1A		1.9685	2.1535		2.02303	1.42636	1.56637	1.94818		2.21902	2.05889	2.15196		1.51159	2.07924	1.918	1.95046	2.11092	2.10147			1.57527				0	1.65252	2.13196			1.06728		1.66371		2.15431	2.09587	1.75606		2.13651	1.30534	2.44882	1.79219
1890	TYMP	3.83297				2.62027	3.77495		2.86386	2.98404			3.27814	3.33126	3.82633	2.0375				2.75656	2.96577	3.13285			2.7662		2.64903	2.30611	2.47282	2.8861	2.98331	3.4544	2.7027	2.88697	3.24545	3.24159	2.97649		3.94388	3.89343	3.87656	4.09762	2.73904	3.52547
1891	ECH1	3.06387	3.87742	3.0235		3.33639		2.37488		2.40366	3.45178	2.9738		2.95005	2.40867	2.19701	2.44791	2.63023	2.66037	2.78673	3.53213	2.65489	2.72902		3.53491	2.16853	2.04994	2.61363	2.47551	2.47979						2.47439	2.21142	2.09973	2.15435	2.60079	2.20167	2.49783	2.58581
1915	EEF1A1	5.3145	5.23476	5.22371	5.31304	5.06915	5.45772	5.22377	4.98762	5.21414	5.09234	5.19587	4.97506	5.24579	5.03523	5.02898	4.84745	4.8751	4.94451	4.57655	4.65693	4.91759	4.96653	4.87592	4.61916	5.03914	5.35097	5.01526	4.68233	4.91522	4.8215	5.01477	4.86326	4.76069	4.98776	4.87194	4.81497	4.95766	4.66459	5.27385	4.74035	5.24613	4.94977	4.74912
1933	EEF1B2	3.61574	3.61579	3.46831	3.61563		3.66931	3.58587	3.45798	3.75287	3.35151	3.90839	3.90792		3.21389	3.77616		3.0952													2.21884	3.32332					3.52011	3.44329	3.15198	3.28861		3.41791	3.4125
1936	EEF1D	3.68461	3.96688	3.34215	3.84349	3.62986	3.80379	3.7765	3.96688	4.03784	3.91053	3.55485	3.94567	3.92058	3.75222	4.14172	3.85354	3.89086	3.5274	3.42403	3.79944	3.70544	3.5591	3.41264	3.78874	3.8085	3.42329	3.37102	3.38048	3.41259	3.50155	4.13222	3.93236	3.32948	3.75534	2.91056	3.86553	3.47511		3.98024	3.49694	4.09031	3.61698	3.04324
1937	EEF1G	4.62687	4.38407	4.27981	4.94167	4.25543	4.98034	4.87402	4.3682	4.97527	4.55175	4.65144	4.45002	4.925	4.67957	4.91545	4.4896	4.05536	4.11606	4.08537	4.03356	4.53611	4.66315	4.60469	3.93999	4.67183	4.46015	4.41523	4.0289	4.49521	4.65541	4.71303	4.87017	4.42895	4.649	3.71003	4.46965	4.79763	4.27733	4.55889	4.43448	4.58206	4.17819	4.29417
1938	EEF2	4.36108	4.23098	3.93492	4.36371	4.31719	4.74568	4.46954	4.09275	4.64363	3.97012	4.45416	4.2292	4.78211	4.34056	4.29222	3.87001	3.6793	3.91559	3.36969	3.51838	3.95296	4.00042	3.82804	2.567	4.16075	4.01709	4.43914	3.63287	3.81453	4.30141	4.29475	4.44593	4.12392	4.44316	3.72463	4.46062	4.18406	4.35639	4.74261	4.1723	4.87572	4.59812	4.07176
1956	EGFR				2.65525	2.23348		1.97833	5.10285	2.85345	2.31482	5.12579		1.86453		2.00831	2.75573	2.33775	4.27497	2.99251	2.68846		2.70503		3.62671	2.15599			2.30604		2.54466		2.19444			2.92401					2.14837	2.14445	2.87419	1.82255
1965	EIF2S1	2.91907			3.30928	2.8776	3.21269	3.1424		2.92171				3.17503		3.08915						2.87354	2.881			2.84679				2.76686	2.94332	2.95632	2.89138		2.80406				2.94412	2.89515		3.10232	2.29898
1968	EIF2S3	0		0	3.62421	2.82235	3.29769	3.36357		3.51727	0	3.05917	0	3.26964	3.44668	3.62744	0					2.9082	2.98161	0		3.21391	2.94649			3.25155		2.99824	2.90988				3.06641	3.1223	3.15275	3.3024	3.40399	3.59288	3.20563	2.70559
1969	EPHA2	2.41147	1.96836	2.72952	3.07181	3.14192	2.8334	2.84071	2.54696	2.78523	2.3827	2.67239	1.52392	3.20701	2.47005	2.85646	2.98099	2.50374	2.85122	2.74044	2.60766	2.16457	2.73917	2.2027	3.14242	2.18918	2.24987	2.20067	2.29394	1.87994	2.16494	2.27689	2.54096	1.96604	2.34927	2.77703	1.64803	2.09216	1.93774	1.91011	2.22055	1.69232	1.97158	2.07297
1973	EIF4A1	4.29766	4.91954	4.80653	4.69497	4.66124	4.83295	4.80266	4.46642	4.96963	4.65788	4.73068	5.02846	4.74341	4.49838	4.98117	3.81084	4.1936	4.18677	3.87945	4.29252	4.4328	4.70617	4.29935	3.82575	4.55829	4.53135	4.62363	4.57184	4.51757	4.75109	4.59179	4.89256	4.48046	4.36324	4.10369	4.49756	4.47836	4.68405	4.58097	4.66613	4.78001	4.49109	4.47665
1974	EIF4A2	3.47938	3.75507	0	3.88238	4.23722	0	4.07661	2.62339	3.49844	3.95187	3.71872	4.12484	3.50395	0	3.65639	0	0	0	0	0	3.55454	0	0	0	0	0	0	0	0	0	3.6561	0	0	0	0	0	0	2.97348	0	2.83476	0	0	0
1977	EIF4E		3.17856	3.28263	3.24947		3.32818	3.32132	3.0135	3.33233			3.32314			2.86412							2.86638																		3.01279
1981	EIF4G1	2.22957		3.1381	2.20052		1.91064	2.66861		2.66294	1.80782	2.33569	1.69732	2.57774	2.28385	3.04693	1.67541	2.23075			1.74708	1.85733	1.8739	1.7048	1.80521	2.77968	1.63597	1.56539	1.8565	1.85767	2.6814	2.53255	1.96792	1.66345	1.72091	1.96075		1.69115	2.89198	2.4846	1.82732	2.99576	2.21984	1.83973
1983	EIF5	2.53327	2.43988	2.65912	2.81868	2.20094	2.68116	2.97959	2.28526	3.07562	2.32828	2.58762	2.41366	2.76491	2.63074	2.88983	2.20074		2.12137		2.14556	2.4938	2.70475	2.44706		2.6119	2.63689			2.39169	2.53845	2.74927	2.77324	2.44026	2.47154		2.57084	2.93814	2.5823	2.67809	2.7192	2.74405	2.71398	2.39747
1984	EIF5A	2.5674	3.51285	3.42652	3.02976	3.3868	3.43079	2.56632	3.2455	2.9605	2.70772	3.59513	0	4.31008	3.21538	3.72596					2.85251	3.36695	3.52491	3.11439		3.71852	3.19175				3.16217		3.94526	3.49957	3.09254	2.84121			3.37365	3.74384		4.30505	2.71915	3.02531
1994	ELAVL1	4.57663	4.97849	5.09625	5.27653	4.93109	5.23314	5.34809	5.12284	4.83716	5.4219	5.18408	5.0065	4.70347	4.9694	5.25748	4.96462	4.96265	4.98011	5.04248	4.99015	4.77525	5.04906	5.10646	4.7354	5.05402	5.27846	4.98001	5.00001	5.19607	4.93748	5.16243	5.13573	4.9855	4.93967	4.98074	5.32087	5.53956	4.96025	4.50999	5.15383	5.01731	4.61335	4.48513
2010	EMD	3.87531	3.18895	4.33612	4.38356	4.10178	3.85478	4.37977	4.24317	4.1208	4.05449	4.44759	3.99515	4.15557	4.02239	4.46669	3.4383	4.33594	4.13425	3.97319	3.47242	4.34725	4.14674	3.98219	4.57892	4.38987	4.59721	3.74721	4.29988	4.30435	4.34172	3.99617	4.27894	4.05647	4.30107	4.21253	4.63543	4.59488	4.17949	3.83894	4.13021	4.13844	3.57671	3.86486
2011	MARK2		2.84413	3.29097					2.72692		2.99968	3.32228					2.84631	2.93163	2.70831	3.26841	2.31672					2.40205			3.32824	2.34771	1.6958					2.59406
2017	CTTN			2.72863	2.56098				2.71807						2.72554	2.33133	2.29851	3.05852					2.60087								2.47213		3.09071	2.68519	2.41955	2.99145	2.4854		2.64253	3.54251		2.86873	3.04943	2.94472
2023	ENO1	4.50907		1.55864	3.15232	2.9944	3.92901	2.9563		3.07065	2.81133			3.91456	3.44764	2.01326	3.42624	2.12237	3.05701	2.10809	3.31919	2.07692	3.21721	1.98378	2.84713	2.00832	1.80295	2.11376	3.2623		3.20579	2.79233			3.24858		2.37134	3.27126		4.80237	3.1184	4.25497	4.74001	3.7773
2030	SLC29A1			3.43685			3.74842					2.81372	2.40435	3.60688		3.36815	2.47225							4.24609		3.01899	2.93886	3.06285	3.48815	2.92412		3.16944			3.42263		2.93987
2035	EPB41		3.07624							1.56645						2.49131						1.8115		2.24487						1.91773		1.8802							3.22043	3.4971			3.58703	2.75388
2037	EPB41L2				2.89044		3.06929	3.32964		2.9431	2.03165			2.93437	3.00688	2.6636										2.72866		2.88959			2.74622						2.61372		2.57091	2.60545			2.90663	2.63995
2040	STOM	4.74678	5.03567	4.79319	4.57039	4.64121	4.66148	4.43317	4.53326	4.60063	4.62663	4.72256	4.58055	5.22744	4.7529	4.06016	4.55372	4.32751	4.84033	4.45431	4.71288	4.57061	4.83891	4.86127	4.96464	4.88939	4.56442	4.55477	4.79403	4.58236	4.69129	4.25342	4.0662	4.73016	4.55739	4.56517	4.41885	3.98427	4.76382	4.71748	4.34211	4.66732	4.76136	4.91734
2048	EPHB2	2.56894	3.3165	3.66351		3.02354		2.77857	3.0971	2.80217	3.03739	2.94315	3.28778	2.04562	2.87286	3.00105	3.20269	2.89723	2.92502	3.45567	2.49928	2.25893	2.27515	1.67198	3.65858	2.52932	2.32864	2.19511	3.25616	2.70441	1.97788	0	1.65581	2.70467	2.75193	3.08259	2.17968	2.33566	2.25231	1.73053	1.93733	2.54994	2.29506	1.98956
2049	EPHB3	2.48252	2.50514	3.75056	2.55813	2.02132	1.93568	3.72612	3.10941	2.70889	2.65118	3.34999	2.45715	3.01083	1.91657	3.41576	3.10252	3.66344	3.57498	3.29545	3.4132	1.99523	3.17102	3.01042	2.32656	4.15517	3.03978	3.54166	3.36456	3.51816	3.33644	3.10521	3.73429	2.77112	3.29659	2.46844	2.71687		2.18658	3.00382	2.9799	2.5709	1.26733	2.84773
2050	EPHB4	0	3.45311	4.40949	0	3.0538		0	4.5173	0	3.44785	3.84065	0	0	0	0	3.66736	3.59022	3.60987	3.62447	3.33492	2.00305	0	0	3.45467	2.88136	3.14033	2.68654	3.48364	0	0	3.01687	3.1118	0	0	2.98268	3.09992		0	0	2.92906	0		0
2052	EPHX1	3.8228	3.3533	2.76104	4.16606	4.96867	4.16429	3.98858	4.14538	4.29272	4.06672		3.82237	3.77442	3.85629	4.57978	4.10509	3.12564	3.61099	3.39577	3.19551	4.36605	4.42223	4.06889		4.50922	3.9598	3.7534		4.0751	4.11278	4.66663	4.51983	4.09773	4.61711	3.78839	3.61154	3.37893	3.87346	3.85816	3.76664	4.08661	4.03857	3.70757
2058	EPRS	3.69041	4.68391	4.47253	4.31449	4.4064	4.29481	4.06295	4.70107	4.02201	4.55068	4.47731	4.57904	3.47222	3.89461	3.71296	4.30876	4.32229	4.2413	4.41899	4.68742	3.32994	3.82652	3.33858	4.52786	3.61803	3.67352	3.78849	4.53125	3.62539	3.91715	4.35258	4.17471	3.48475	3.87536	4.2991	3.94215	3.90431	3.75409	4.18227	4.07237	4.3194	3.77964	3.79375
2064	ERBB2			2.81981	2.46881	1.45452		1.60296	1.8554	0		0				2.18417	2.59881							2.17456								1.05794	2.1725				1.10352				1.89808
2068	ERCC2				2.90516			3.15019							2.61102	3.04276	2.91531		2.88518	2.77549	3.07028				2.97386	3.03858		2.72229	2.92281	2.75951	2.98953	2.90041	2.94115	2.93252	3.00914		2.83772	3.091	2.90446		3.07942	2.81295	2.93357
2079	ERH	3.70949			3.9229		3.95866	3.895		3.89326			3.33995	4.05396	3.50256	3.91624														3.73426			3.7537	3.91566				3.90773	3.71392	3.66508	3.98163	3.88574	3.69365	3.62415
2091	FBL		3.81049	3.51582	4.23148	4.19565	3.82073	4.43826	4.02969	4.15547	4.06108	3.96716	4.22956	3.94092	3.84482	4.52427	4.25668	3.6679	3.95069	4.02444	3.03257	3.20756	3.86201	3.7405	2.67698	3.83809	3.85949	4.13423		3.88937	3.91165	3.50568	3.88212	3.62976	4.31058		4.03533	4.73024			3.95493	3.33873	3.34608	2.98008
2108	ETFA						3.18461	2.66972		3.18572		2.17074		3.06395	2.69598																						3.1241			3.71171		3.00215	3.67476	2.83013
2120	ETV6	2.63351			2.61622		2.93479	3.22936		2.68434	2.72467	2.94212	2.82458	2.4823	2.67757	4.1492	2.3893	2.53375						2.25502	2.64312		2.45533	2.51993	2.54369	2.46709	2.3969	2.90367	2.42875		2.33056	2.72057	3.15902		2.88472				2.63824
2130	EWSR1	4.36103	4.38176	4.52098	3.90092	3.89981	4.15267	3.9077	4.70689	3.89839	4.45816	4.31639	4.93612	3.33015	3.70724	3.66867	4.29022	4.58623	3.407		4.41656	3.95043	3.77331	4.14087	4.21802	4.02711	3.89667		4.08155	4.00098	3.72174	3.90537	3.65612	4.05399	3.71798	4.42669	4.11908	4.40891	4.08928	4.13397	3.74441	4.39504	3.75394	3.14557
2132	EXT2			3.11918												3.28551		2.51161			2.9118		2.59152	2.55845		2.94184	2.38547				2.57338		2.74749		2.58877			3.04854
2147	F2	3.85397	3.30265	3.37278	3.2705		3.94415		2.06912				2.3544	4.14442	2.14099	2.07427			3.12305		3.01757	2.3913		3.14642		2.60131	2.63535	2.56148		2.65598			2.59016	3.14124	2.91201				3.13798	2.96967	2.2737	3.32567	3.04391	3.10236
2162	F13A1	5.22982	4.19576	4.3881	3.51459	5.19217	4.41195	4.37232	4.89228	4.67987	4.48293	4.42733	4.98856	4.28392	4.32496	3.72465	4.39666	4.63745	5.03965	4.71307	4.15326	4.32053	4.37072	4.19275	4.6151	4.02953	3.54167	4.61976	4.40639	4.37185	4.30426	3.34105	3.53745	4.08119	4.13887	4.65977	3.71897	4.3545	4.32527	4.26795		3.42307	4.91315	4.72492
2171	FABP5	3.92757	4.04245												3.60916	3.55143	3.48302	3.83834	3.6713					3.48997			3.97012				3.40259	4.06561	3.32002			3.71049	3.96975	4.05718	4.33557					3.90427
2180	ACSL1	3.77318	4.41036	3.97144	4.32992	4.20915	4.52254	4.16104	4.31003	4.524	4.13297	4.02553	4.2519	3.91943	4.29786	3.7572	4.52906	4.09762	4.09731	3.88259	4.00408	4.58247	3.92583	4.49927	4.2706	3.87149	3.96173	3.92963	4.23203	4.3515	4.46305	4.02015	4.05289	4.12808	4.07627	4.35204	4.30139	4.43398	4.20719	4.11881	4.82387	4.36513	3.80591	4.1566
2181	ACSL3	3.3598	3.79787	4.57235	3.92321	3.65084	4.08061	4.34564	3.92207	4.01627	3.69613	3.94523	3.23608	3.77056	3.45021	3.73666	3.8535	3.51357	3.67092	3.37768	3.7857	3.72993	3.58126	3.23381	3.70652	3.85271	4.14249	3.89649	3.35818	3.72358	4.17663	3.97812	4.57049	4.00338	3.83696	3.81592	3.61054	4.55092	3.73278	3.1626	3.70716	3.39911	2.69002	3.49178
2185	PTK2B		0		0	2.29332			2.46114	1.89784	3.02539	0	2.66093		2.03986		0	2.1791	3.08847	2.74933	2.33495	2.37463		0	0	0	1.75294		0		0	0	0		0	2.47461	1.72123	0		2.14406		2.1865	2.1203	0
2191	FAP	3.74694	3.8216	4.02216	3.88625	4.35763	3.34986	3.76263	4.44676	3.84365	3.82765	4.0091	4.0529	2.60076	4.04015		4.12277	4.50258	3.93512	4.43694	3.5647	4.0961	4.71251	3.70261	4.45804	3.92351	3.7453	3.98456	3.7852	3.97832	3.97618	3.41185	2.97174	3.72294	4.08908	4.47541	3.65878			3.90172	2.64723		3.55811	3.75894
2192	FBLN1	4.77426	3.5614	3.67423	4.26955	3.17976	3.99576	4.32582		4.49399	3.36524	3.99763	3.4105	3.52261	4.25605	3.40099	3.4721	3.88732	2.92476	3.72166		3.7418	4.48009	4.41699	3.62047	4.15691	4.19111	3.93429	3.09154	3.84284	3.94223	3.73455	3.09473	3.7973	4.04905	3.81	3.88443	3.85851	3.28575	3.88793	3.88732	3.23127	4.02395	3.6624
2193	FARSA		3.24569	3.29275	4.16528	3.47872	3.82451	3.8929	3.38269	3.53299	3.38323	3.67818	3.89902	3.36598	3.78789	3.49684	3.80126	3.72403	3.3287	3.52445	3.7083	3.68956	3.83966	3.53892	3.63379	3.84908	3.93507	3.80456	3.67532	3.81498	3.7969	3.83891	4.17065	3.86687	3.54177	3.25213	3.78371	3.83937	3.45757	3.91875	3.6625	3.67081	3.55591	3.34672
2194	FASN	3.46599	3.70941	4.19427	4.21991	5.06246	4.13615	4.34097	4.75193	4.63471	4.84863	4.57267	4.3955	4.25779	4.01343	4.79077	4.27741	3.95177	4.33463	3.93786	4.05363	5.54247	4.49987	3.70479	3.72924	4.33306	4.26158	4.44039	4.02437	3.78973	4.68546	4.70544	5.23154	4.58342	4.63473	4.13935	3.69011	4.60339	4.30511	4.50944	4.30766	4.79198	4.23658	4.34985
2199	FBLN2	4.03203	3.29849	3.43783	3.4152	3.47342	3.31814	3.25571	3.52025	3.77776	2.71358	3.11851	4.04239	3.02817	3.46286	3.41544	3.12264	3.60831	3.15634	3.33406	3.68673	2.97783	3.85514	4.11695	2.83432	3.69929	3.22261	3.39338	3.40195		3.50346	3.01046	2.64019	3.11701	3.53234	2.80115	2.99924	3.40002	2.9708	3.1902	3.60148	3.03857	3.09315	3.67414
2200	FBN1	3.87903	1.78462	1.65614	3.75152	2.89751	3.35621	3.38954		3.82317		2.09562	2.54492	2.98343	3.93993	3.47942	2.46175	2.49424	2.3387			3.44874	3.45098	3.43856		3.59094	3.34801	3.57167	1.7724	3.54017	3.17647	3.42355	2.36879	3.16515	3.44778	2.59829	3.36722	3.20596	2.75529	2.49361	3.00082		3.3388	3.34192
2202	EFEMP1	2.79909			1.92747		2.68978			3.09179		2.09491	2.08476	2.40288	3.23954	2.25488		1.87144			2.38369	2.12452	2.47963	2.42972		2.42274		2.85665	2.30861	2.33162	2.60598				3.15703		1.65962			1.96497	2.3971		2.45737
2207	FCER1G	5.08895	4.62483	4.44962	4.53526		4.63026	4.38833	4.35785	4.69513	4.66194	4.5047	4.69868	4.35208	4.55414	3.97855	3.92368	4.21132	4.59612	3.94321	4.42325	4.48835	4.24359	3.89494	4.67225	4.17528	4.21166	4.26151	3.36393	4.47838	4.55821	4.59776	3.88169	4.22501	4.19726	4.726	4.83679	4.53338	4.73044	4.44325	4.52285	4.50911	4.09534	3.21718
2217	FCGRT	3.80971	3.19897			3.63481		3.23231		3.52298	2.93733		3.70961	3.16728	3.67858		3.1051	3.29466	3.45942	3.52574	2.99554	3.56065	3.45591	3.36067	3.60723	3.33946	3.62227	3.50014	3.38399	3.08496	3.51981	2.68346		3.52773	3.5157		3.37973		3.06728	3.35362	2.99982		3.13212	2.80916
2219	FCN1	3.78171	4.44135	3.73039	3.28051	3.64688	3.67982	3.87945	3.59388	3.89334	3.78904	3.9512	4.60202	4.42334	3.15292			3.44626	3.93031	3.15582	3.49031	2.84514		2.99344	3.39062	4.29263	3.80486	2.87088	4.17967	3.26454		3.60525	2.95439	3.10718			3.23168		3.60435		3.26478	3.82196	3.79693	3.26723
2222	FDFT1					2.97047			1.77322		1.7341					2.86441						2.74477			2.65028	3.4953	2.94104						3.6265	3.8623		3.28757
2224	FDPS	3.3442	3.30637	3.40634	3.19301	3.46735	3.51232		3.34035		3.40944	3.49456	3.5573	3.25824	3.30698			3.04089	3.23357	3.09283		3.29192	2.69596	3.10769		3.47983	3.24786	3.52059	3.55168	3.1627	3.39183	3.46571	3.40912	3.09673	3.18844				4.06509	3.55649	4.13696	3.82879	3.53925	3.38894
2235	FECH	2.52654		3.09531	2.35553	3.19044	3.10278	3.6766	3.09095	3.22068	2.79789	2.84757	2.94707			3.8528	4.16031	2.86989		3.07406	3.29054	2.83642		3.24447	3.30669					3.40408	3.33344	2.7334								2.73327		3.52026	2.71716
2242	FES	3.58028	3.53245	3.5481		2.62695	2.17232		2.24396		2.58645	3.23631	2.94627		2.86606		3.6512	3.69532	3.44335	3.80932	3.66827	2.42111			3.90464	2.27523			3.78118	2.79174		3.31544		2.51502	2.71175	3.70765	2.84216		2.17929	2.27077
2243	FGA	6.47814	5.26329	5.75511	5.72612	5.37572	6.14723	4.6802	5.34888	5.32728	4.61774	5.31288	5.36538	6.51565	5.08016	4.89157	4.73327	5.17173	5.31336	4.73163	4.73074	5.34186	5.26351	5.63284	5.17711	4.98085	5.62907	5.23601	5.17793	5.29047	4.82472	4.99258	4.91237	5.69306	4.94151	4.70834	4.58498	4.76555	5.82235	5.32273	5.0997	5.75848	5.97941	5.69034
2244	FGB	6.59819	5.40519	5.73477	5.8986	5.43861	6.31919	4.89748	5.27239	5.5806	4.80287	5.30857	5.29371	6.65317	5.25983	5.12686	4.80442	5.30216	5.42038	4.87976	4.94365	5.55169	5.53511	5.84473	5.08678	5.2146	5.90848	5.50142	5.33541	5.419	5.04229	5.14018	5.13029	5.93283	5.264	4.76399	4.81247	5.00665	5.94114	5.5057	5.34001	5.92125	6.13401	5.73838
2260	FGFR1	0		2.17309	0	0			0			3.87853	0			2.81077	3.57106	2.41819	0	2.19273	0	0	1.83569	0	0	0	0	0	4.05137	0	0	0	0	2.33179	0	3.71342	0	2.29193	0	0	0	0	0	0
2266	FGG	6.65231	5.43977	5.85886	5.99857	5.50132	6.35508	5.10377	5.40689	5.65001	4.91704	5.34356	5.41126	6.70137	5.35936	5.18843	4.79643	5.36109	5.44283	4.94851	5.03656	5.53692	5.54275	5.81802	5.13518	5.22984	5.89465	5.56493	5.31478	5.46763	5.13109	5.21302	5.193	5.88584	5.31714	4.82248	4.90254	5.06066	5.95479	5.54565	5.42388	5.91713	6.15537	5.7792
2268	FGR	2.85029	4.04918	2.99036	2.44561	3.21461	2.10182	0	3.10046	2.93299	3.05732	4.258	3.30983		2.29926	0	3.83996	0	3.12496	3.22538	2.93383	3.42162	0	0	3.47583	2.27368	3.80816	0	4.25335	2.25571	2.78547	3.95791	0	2.30963	4.13205	0	2.63465	0	0	2.63578	3.76348	0	2.55875	0
2274	FHL2	3.07119			3.81619	2.63054	2.85824		2.92231	3.6582	2.79039		2.67424	3.58006	3.06692								3.72376			2.82074					2.85655									3.11606		3.26158	3.19169	3.1786
2275	FHL3	4.21385	3.36785	3.11691	4.02008	3.58511	3.65634	3.98375	3.1494	3.73447	3.32538	3.58863	3.52511	3.5644	3.86163	3.21813						3.50253	3.72011	3.39889		3.66013	3.4837	3.92719	2.80444	3.56684	3.81476	3.08745	2.65491	3.81655	3.54608	3.59913	3.01086		3.04928	3.46973	2.9387	3.09098	3.01779	3.58066
2314	FLII	2.47076	2.30422	2.04146	3.27087	3.09582	2.66813	2.65276	2.19785	3.14172	2.51443	2.62758	2.76097	2.23175	3.66328	2.4185	1.65802	2.16422				2.86784	3.12647	2.57935		3.08144	2.84065	2.87887		2.71918	2.95384	3.1703	2.85671	2.37863	2.58445		2.74823		2.69313	2.68514	2.10483	2.42465	2.91228	2.32125
2316	FLNA	5.11222	4.63736	4.40902	5.01368	4.65099	4.68559	4.79576	4.21803	5.01498	4.73475	4.88616	4.55475	4.81267	4.7467	4.34276	3.96635	4.73426	4.30979	4.19085	4.09632	4.67011	4.79181	4.51063	3.87952	4.86408	4.27562	4.57866	4.50151	4.49123	4.75507	4.71932	3.95639	4.57357	4.45677	5.01463	4.3294	3.95742	4.62537	5.07288	3.99961	4.97147	4.7072	5.04053
2317	FLNB	3.8635	3.35905	3.61753	4.25382	3.61922	3.90327	3.84154	2.54295	3.63699	3.74275	3.49948	3.24497	4.01188	3.36167	3.37157	3.61062	3.83019	2.97026	1.84064	0	3.31181	3.61134	3.4537	2.08864	3.92907	3.62274	3.54482	3.44684	3.21444	3.66373	4.31546	3.60353	3.36101	3.32267	3.8411	3.71202	1.3963	3.27334	3.89601	3.8932	4.23693	3.51331	3.92219
2318	FLNC	1.48479	3.10124	3.10152	1.55049	3.25567	0	2.90211	0	3.07809	1.13871	1.35703	2.79363	2.9295	1.29792	2.96723	0	3.06327	2.53985	0	0	0	1.30308	1.1891	0.858824	3.04446	2.87659	3.09201	1.25589	2.77804	1.97774	0	2.68376	2.75752	1.99327	1.52509	3.10059	0	0	2.35385	2.96286	1.33318	1.34896	1.31658
2319	FLOT2	3.57739	2.92008	3.5718	3.12783	3.66051	2.59378	3.40289	3.65135	2.80637	3.84142	4.02414	3.81937	3.80328	2.29891		2.94886	3.26402	4.05497	2.78914	3.53722		2.16788	2.13952	4.09616	2.18697	2.24777	2.40772	4.06673	2.56531					2.36656	3.59426		2.56859	2.56927	2.57396		2.51424		2.46971
2331	FMOD	4.7734	3.96108	4.42287	4.76923	4.58789	3.7479	4.05196	4.01786	4.20657	4.66187	3.70997	4.34928	4.21253	3.89225	2.89237	4.14267	5.78886	4.42698	4.87067	5.54594	3.37251	3.64035	4.44492	4.49648	4.48242	4.08456	5.04075	5.77558	3.74918	4.04827	3.20822		4.09477	4.13472	4.93607				3.58101			4.10935	4.44513
2335	FN1	5.49771	4.04603	4.55256	5.15419	4.47329	4.97683	4.80259	4.15857	5.09264	4.22543	4.50093	4.34931	4.89143	5.07152	4.63853	4.84124	5.19631	4.23489	4.00817	3.83258	4.49083	5.06277	4.9883	4.50726	5.2425	4.85822	5.57358	4.28497	4.82996	5.13775	4.67744	4.24228	4.66814	4.97308	4.96466	4.73625	5.25053	4.53911	4.97459	4.76862	4.34636	4.7048	5.16201
2444	FRK	0	3.98726	3.00187	2.96566	3.87333	3.16943	3.24555	4.29127	2.17222	3.94417	4.50429	3.98912	0	3.0871	0	3.23812	3.57191	3.92374	3.39559	3.48051	3.4714	0	3.00314	4.39167	3.30547	3.33653	0	3.86139	2.624	3.33917	3.39605	3.32938	2.16964	3.11612	3.43017	0	0	0	3.47113	0	3.44584	3.44313	3.23768
2475	MTOR	2.84816	3.89918	3.89549	2.71774	4.05351	2.64224	2.41917	4.23235	2.49681	4.0193	3.76745	3.96636	1.79953	3.03041	2.62804	3.7715	3.82163	3.89167	3.94153	3.81651	2.93688	2.84575	2.31938	3.97914	2.51887	2.84657	2.69205	3.90538	2.47082	2.7039	2.63621	2.15894	2.54728	2.33156	3.75506	2.22212	2.84267	2.53661	2.43097	2.04837	2.55939	2.64787	2.86468
2495	FTH1	3.97882		3.53669			3.51873	3.43946		3.97919				3.96986								2.9056				3.5361					2.86032			3.48578					3.05326	4.14732		3.80793	3.18946
2512	FTL	4.68855	4.4264	4.3596	3.63359	4.43872	4.46433	4.89769	3.67807	4.34281	3.34459		3.67784	4.00585		3.90461	3.62041	4.00106	4.22543	4.47201	4.62761	4.82587	3.87744	4.04636	4.17556	3.41376	4.2498	3.69874	4.63354	4.55795	4.3094		3.67033	4.74505	3.77595	4.54888	3.7825		4.14425	4.91188	3.75483	4.16806	4.44603
2521	FUS	4.72366	4.64065	5.02608	4.95617		5.13233	5.1946	4.77232	4.60935	4.32679	4.37155	5.3657	4.70851	4.6876	4.85366	4.70112	4.86645			4.93173	4.41039	4.63874	4.94359	4.11341	4.78317	5.22002		2.98028	4.61662	4.38677	5.06167	4.77406	4.86746	4.57303	3.69391	5.10235	5.19933	4.90704	4.92639	5.09117	5.18192	4.22115	2.82355
2530	FUT8								3.02823	2.80531		2.46873			2.46096	2.37728		2.38435	2.52433						3.82919						2.06279					2.3902	2.47661		2.29744			2.53799	2.39212
2534	FYN	3.26848	3.63862	3.66783	2.54602	3.76984	2.71379	3.37014	3.60134	2.89387	3.37901	4.16288	3.88132	2.5864	2.91913	2.63582	3.78151	3.20133	3.60878	3.22173	2.96235	3.57921	2.80663	2.83559	2.17373	3.12358	3.79303	3.05325	4.22522	3.23652	2.85467	3.92668	2.83058	2.18241	4.06414	3.88322	3.21973	2.12673	2.83841	2.94728	3.9352	2.82527	3.25699	3.00645
2539	G6PD	2.84868	2.86906		2.78823	3.26	2.79703		2.86622	2.84368	3.10394	3.07204	3.51722	2.56274	2.4296	2.59906						2.94799											3.14333			2.54016			3.15044	3.5158		3.1128	3.15614
2547	XRCC6	2.33641	2.25871	2.69997	4.45163	3.54929	4.47309	4.55438	1.95636	4.49708	3.05578	3.25533	3.46218	4.29489	3.91572	4.62509	3.23518		2.8127			3.90337	4.35907	4.12014	3.02985	4.36027	4.08944	4.145	3.02548	4.10683	3.99661	4.25724	4.40158	3.70204	4.10775		4.22457	4.31717	4.02725	3.98918	4.39328	4.21327	4.26752	3.882
2548	GAA	2.80132	2.44178	3.16395	2.81731	3.0742	3.51879	2.79183	2.51276	2.48374	2.43082	2.39941		2.62205		2.89658		2.88027				2.83647			2.58816	3.39237	2.61018	2.24094	2.90294		2.68216		3.3756		3.16192		2.28368		2.07141		2.162	2.16463	2.49789	2.28649
2580	GAK	2.81256	2.88156	3.86313	3.17264	3.87581	2.89598	2.87427	4.13308	3.0762	3.37102	3.79778	3.26099	2.30169	3.12773	3.01077	3.73345	3.45258	3.56874	3.35843	2.70158	3.19962	2.71725	2.57269	3.97815	2.24675	3.33603	2.59981	3.54966	2.90974	3.1547	3.32709	2.97702	2.62608	3.12023	3.67927	3.3199	3.01839	2.91076	3.0835	2.85756	3.3965	3.18708	2.81584
2581	GALC	1.78179				3.7067	3.50173	3.48102	3.53354			3.23067	3.03777	2.7465			2.85954			2.91516		2.89079	2.90187	2.67307	2.96243		2.70576	2.7418	3.55717	3.20168	2.96926	2.94404	3.18088	2.74289	3.08815	3.27005	2.51078				2.80831	2.80713	2.87956	2.9252
2582	GALE						1.60533					2.43614									2.21079	2.08294	1.92144				2.00226		2.37902		2.34588			1.96776				1.85548	2.05989	2.2444	1.89429	2.82866	1.86648	2.26919
2584	GALK1	2.93922	3.07169			3.54668				2.69952	3.57105	3.60427	3.73264																				3.41884						2.80414			3.25588		2.80966
2590	GALNT2	2.7719		2.86115	3.33775		2.99766	4.10675	3.02611	3.05349		2.98282		2.66385	3.31989			2.75645				2.674	3.57253	2.70029	2.29063	2.65623	3.88022		2.65059		3.63557	3.50364	3.04709	3.13927	3.17093		3.75914				3.3121	2.72482	3.33331
2597	GAPDH	5.206	4.71657	4.55464	5.35704	4.75756	4.9213	5.10879	4.77629	5.19569	5.32359	5.08047	4.79724	5.69474	5.05397	5.1927	5.0569	5.18636	5.07129	4.79288	5.26061	4.77347	4.95749	4.47031	4.75505	4.96001	4.75145	5.00857	5.09233	4.60692	5.24561	4.82036	4.28396	4.80581	5.23317	5.02209	4.8423	4.88585	4.88012	5.98312	4.68496	5.70504	5.41339	5.3178
2617	GARS	2.37661	2.98425	2.19417	2.22287	2.3202	2.48645	2.25772	2.03824	2.37089	1.93774	2.35319	3.35819	2.37653																	1.94162		2.75288						2.7178	2.68763	2.59366
2631	NIPSNAP2	3.53604	4.2094	3.9106	3.79638	3.99755	3.89175	3.89856	5.52454	3.78888	4.01689	5.37592	4.39038	3.54726	3.60523	3.8922	4.3859	4.37732	5.24546	4.31928	4.13956	3.37032	3.63713	0	5.1342	3.76846	4.01174	3.8811	4.11585	4.42332	0	3.16431	3.76713	3.8935	0	3.88751	3.80925	3.73987	3.61537	3.90217	3.98929	4.00012	4.00908	4.22372
2632	GBE1	3.18723		3.04128		4.03984			3.23834	3.47184	3.32871	3.21389	3.96138	3.05191			2.59787	3.14408	3.47877	3.66794	3.56874		3.03228						3.27966		3.20347		3.30876		3.40248	3.53596		3.56234		3.62256		3.63665	2.96676	3.41981
2634	GBP2	2.4398	2.66035							2.84508	3.05084		3.14961		1.24683																							2.81787	3.79048	3.59329		3.36414	2.5679
2639	GCDH	3.45042	3.99514	4.31555	4.27078	3.89362	4.49727	5.14285	4.00452	4.44527	4.23506	4.29331	4.14113	3.39856	4.29875	3.84159	3.73932	4.12907	3.79264	3.96624	3.55761	4.3344	4.15794	4.09393	3.50632	4.35593	4.55106	4.49491	4.08476	4.58733	4.16273	4.60374	4.59543	4.64519	4.57789	4.09134	4.48305	4.06791	4.21793	4.29549	4.39701	4.5163	4.2099	4.23537
2665	GDI2	2.47001			2.65992	2.7178		2.62944		2.41908	2.37517		2.59491			2.49777																2.26031	2.94713						3.56923	3.70195		3.21975	3.25446	2.69988
2673	GFPT1	3.44557	4.14372	3.93053	3.61482	3.98643	3.87794	3.65939	4.37787	3.55204	3.94658	4.6409	4.17653	3.3788	3.72359	3.81769	4.28223	3.71837	4.02896	3.27348	4.09334	3.2205	3.77175	3.01835	3.45391	3.29372	3.63217	3.46596	4.1357	3.12759	3.69648	4.15741	4.26604	3.14059	4.11472	3.7614	3.58863	3.33014	3.92714	4.09283	4.06224	4.3672	3.53855	3.93833
2677	GGCX		2.67043	3.24748	3.0603	3.51985		3.51674	2.97256		2.51361	3.39308		3.25549			3.65717	2.84739	2.81177	2.63853	2.62897	2.58338	3.31525	2.68582	2.82805	2.87991	2.8183	2.85814	2.89983				3.37909	2.64805	3.2045	2.84543	2.66463	2.84017	2.68304	2.64485	3.00565	2.41539	2.52537
2710	GK	2.13685	2.87891	1.93479			2.5287	2.85338				1.89028	2.44807			2.71027		2.32372	2.44156	2.13701				2.7419	2.05476	2.35919	2.21099	2.03289	2.25136	2.83274		2.00562	2.3597	3.06456			2.50463	2.50994		2.53084	2.1324	2.98647
2734	GLG1			2.11413				2.54106		2.00396		1.99112		1.98181		2.44167	2.00248	2.01421								2.52735	1.76267	2.06754			1.9769	1.73407			2.59102	1.96652	2.00962			1.83988		1.55911
2744	GLS		3.04315	3.09299	4.47753	3.65266	3.4352	3.14134	3.10608	2.53264	3.05805	2.50686	3.99184	2.09372	2.99122	3.86825	3.37118	3.38126	3.01146	3.06175	3.9396	2.63749	2.51663	3.07661	2.32591	3.29486	1.89003	2.96905		2.95838	2.74144	1.97155	4.39405		3.72952		1.92298		1.88713	3.68385	3.80424	2.83352	2.85639	3.84123
2746	GLUD1	3.34538	3.98078		4.21844	4.41239	3.87049	4.27833	4.40653	4.03833	4.19866	4.16798	4.49327	4.20831	4.42105	4.03951	4.48928	3.97608	3.98717	4.18173	3.88903	4.15213	3.81267	3.94532	4.0438	3.94774	4.10653	4.60752	3.8418	4.05208	4.34693	4.15244	3.8666	3.95198	4.05274	3.7262	4.21329	4.30652	3.65088	4.71561	3.50817	4.51826	4.72801	4.40748
2752	GLUL	3.58064	4.29042	3.89742	4.02983	3.90654	3.41024	3.34641	4.6986	3.99081	4.23458	4.318	4.05462	3.56264	3.05028	3.46698	4.3357	3.37494	3.26109	3.50382	3.96673	4.13519	4.38094		3.95203	3.62789	2.86259	3.06835	4.09235	3.61873	3.88433	3.98763	4.3584	3.44619	3.43048	3.88681	3.59299	2.99781	4.09312	3.95474	3.30731	4.3493		3.83045
2762	GMDS	2.5784	2.92529		2.76988	3.1039	2.80487	2.87468	3.2782	2.80763	2.84645	3.00115	3.10313	2.7088	2.92315	2.61597					3.19779			2.29507		2.36914		2.65356				3.16282	3.72791	2.3847						2.96122		2.9335	2.80526
2767	GNA11	2.65543			3.15755	3.08993	2.94964	3.18198	2.90827	3.56873			2.8707	2.96765	3.33612	2.99649	2.89271						2.97632	3.12236		3.10589	3.31384	2.95424		2.89331	3.2432	2.74457	3.19357	2.82078	3.12106		3.09431	3.18888		3.01563	3.35949		3.36065
2768	GNA12	4.26052	4.02069	3.8782	0	4.16104	4.06138	0	3.94033	0	4.134	4.13519	0	3.94265	0	3.76529	0	0	3.77012	0	0	0	3.91607	3.83568	0	0	0	3.85325	3.77553	0	0	0	3.71287	0	0	3.78459	0	0	3.9285	3.81232	0	3.86395	0	0
2770	GNAI1	0	0	0	3.16302	3.45056	3.12382	3.4947	0	0	0	0	0	0	0	3.00025	0	0	0	0	0	3.07126	3.09731	3.57581	0	3.35181	3.62663	0	0	3.1449	3.23767	3.10452	0	3.67473	3.16107	0	3.01612	0	0	0	3.16213	0	3.02632	0
2771	GNAI2	5.0293	4.70922	4.64436	4.71055	4.91211	4.72275	4.86837	4.67113	5.05535	4.90178	4.84319	4.98531	4.63282	5.12529	4.54027	4.16009	4.61038	4.65282	4.39455	4.49823	5.03007	4.64912	4.57993	4.77051	4.82674	4.97329	4.7108	4.70471	4.97893	4.83326	4.81364	4.52006	4.72795	4.63454	4.85468	5.12091	4.7402	4.90568	4.73966	4.69368	4.74538	4.93936	4.61918
2773	GNAI3	3.89227	3.79613	3.37649	4.07047	3.89633	4.19389	4.21994	3.75747	4.08276	4.15709	4.24406	4.59328	4.08635	3.93084	3.67815	4.80717	3.39064	3.37848	4.96634	3.14925	3.85909	4.94372	3.71627	3.66208	4.24385	4.27238	3.97601	3.69655	4.05379	4.0686	4.00448	4.03384	3.94454	5.07731	3.78582	4.07499	4.91496	3.99051	3.58093	4.71259	3.79889	4.67553	4.87565
2778	GNAS	3.55541	0	3.74489	3.93742	3.62737	3.41053	4.04575	3.3778	3.96008	3.30039	3.63212	4.41216	3.70037	3.54577	4.16971	0	0	2.99787	2.8653	0	3.60934	0	0	2.94888	3.92138	3.65411	3.13019	2.9724	3.4232	3.40897	3.57825	3.72872	3.52125	3.20756	3.42854	3.68902	2.97863	0	3.46395	3.80766	3.61807	3.56909	3.32872
2782	GNB1	4.752	0	0	4.74769	4.57508	4.67714	4.94429	4.1517	4.917	4.57127	4.61165	4.57643	4.5347	4.70555	4.67479	4.58356	4.56173	4.63607	4.49897	4.24051	4.48422	4.54652	4.64599	4.47562	4.66195	4.68993	4.79479	4.51588	4.82468	4.45189	4.82292	4.77306	4.46484	4.72519	4.72396	4.9623	4.79199	4.73981	4.68738	4.99523	4.77166	4.88546	4.71583
2783	GNB2	4.37058	3.97405	4.40483	4.72	4.50889	4.64286	4.8707	4.07562	4.87947	4.22023	4.52306	4.52743	4.53911	4.96684	4.83322	4.51867	4.52588	4.61994	4.16039	3.92563	4.94642	4.93998	4.39877	4.1327	4.92569	5.03609	4.77797	4.13436	4.85107	4.95758	4.88815	4.90412	4.85868	4.88961	4.67425	5.0022	4.86528	4.76054	4.77127	5.01248	4.7614	4.90441	4.69339
2787	GNG5	3.9295	3.59954	3.66804	3.64929	3.55555	3.92385	3.91301	3.64324	3.5845	3.78629	3.87881	3.64286	3.54384	3.81424	4.44718	3.67106	3.36939	3.97363	3.43124	3.52013	4.09247	3.86195		3.51311	4.13255	4.27417	3.32039	3.48425	4.11845	3.85629	4.15274	3.77673	4.20923	3.28933	4.07683	4.50068	3.95509	3.93171	3.98893	4.41568	4.15278	3.48396
2790	GNG10	4.77522		4.54365			4.41894	3.56785		4.58091		4.86474										3.67071	3.48757		2.69188	4.53095	3.35705				3.57291		3.59718		3.4922	4.60925								3.44381
2801	GOLGA2	3.21945	4.02296	3.91356	2.95081	4.00516	2.82868	3.18255	4.0717	2.39258	3.96134	4.05131	3.82226	2.61145	2.94962	2.53728	3.85925	4.08487	3.73885	4.03822	3.52883	2.6327	2.40833	2.89664	4.11683	2.81142	3.31843	2.40579	3.94855	3.01128	2.83936	3.28921	3.34047	1.73577	2.42684	4.14331	2.61749	2.37537	2.76125	2.83023	2.27487	3.25355	2.1471	3.06611
2804	GOLGB1			2.43133	1.74326		1.72932	2.37216				2.55616			1.96229	1.91777		2.61892	1.98505			1.82375	2.51614		1.78081	2.78594	2.19417		1.94614	2.16393	2.20318	2.31981	1.9253	1.79118	2.32674	2.48869	2.22753	2.37003		1.88391	1.90176	2.27353	1.92611	2.23618
2810	SFN	4.40322	4.31872	4.38028	0	4.25853	4.35367	4.19291	4.05219	4.09053	4.30092	4.66786	4.23217	4.19999	3.8984	3.96627	0	0	0	3.90418	3.7467	3.82343	4.01217	0	0	3.95285	3.76324	3.82483	3.96891	3.69322	0	3.92528	3.91906	3.77446	2.84293	3.74486	3.89629	3.7931	4.27299	4.18505	4.11424	4.30957	4.17538	4.14915
2820	GPD2	3.96409	3.51863	4.03931	4.47221	2.83321	4.05622	4.24772	3.63804	3.78738	3.34729	3.9067	2.9021	4.34284	3.80538	4.05726	3.25029	3.48565	3.49845	3.51159	3.73116	3.91568	3.79564	3.8055	3.551	4.25825	3.4945	4.08001	2.69053	3.83762	3.59226	3.97729	3.4717	4.10859	3.67479	3.58781	3.92243	3.68803	3.80779	4.02092	4.39694	4.01587	3.51628	4.20033
2821	GPI	2.48406		3.54166	3.24588	2.92044				2.09498	3.49367	2.05013		3.49713	3.59306	2.70392	3.21801	3.34628	2.20815					3.96309	3.40341	2.14376	2.41822	3.62653	4.12643				1.90203	2.55375	3.7274		3.34189		3.74551	3.88847		2.65324	2.59609
2873	GPS1			2.73602		2.78273		2.44269		2.53381	2.23567		2.37682			2.42902						2.75434									2.47754									2.92969	2.51196		3.0061
2876	GPX1	4.196	3.9269	3.64894	3.93071		4.3396	4.12882	3.57791	4.44121	4.13875	3.98141	3.52753	3.94762	4.59937	3.47489	4.22618	4.20886	3.9243	4.14886	4.03081	4.37359	4.11925	3.61059	4.13077	4.12912	4.07134	4.45006	3.99399	4.30232	4.3536	4.35824		4.45115	4.22104	4.28231	3.96691	4.0472	4.27343	4.49723	4.10028	4.55235	4.44639
2878	GPX3	3.84233	3.49477		2.84976	3.33961			3.34003	3.04395	2.89862	2.95232	3.05482					2.97489		3.04674	2.86064				2.81086			2.73084	2.98697
2885	GRB2	3.34674	3.56017								3.64246	3.32048	3.07201		3.00108	3.25417			3.09423			3.81861				3.31155	3.23392			3.28766	3.17761	3.4048	3.1152				3.27737		3.50367	3.52102		3.72638	3.2702
2923	PDIA3	4.19582	3.06353	2.81523	4.50634	3.44703	4.09732	4.4115		4.61507	3.40377	3.44604	2.81003	4.04843	4.51503	4.46798	2.80144	2.77281	3.57691			4.40825	4.18415	3.19867	2.97555	4.27799	4.37882	3.41756	2.91779	4.19104	4.47452	4.54057	4.45821	4.12741	4.35248	3.32978	4.68401	4.1979	4.41447	4.58156	4.31977	4.74994	4.33883	4.02318
2931	GSK3A	2.91742	3.93207	4.10666		3.76834	2.59572	2.58483	4.14029	2.5486	4.23522	4.23593	3.88984	2.26596			3.88565	3.80362	3.76491	3.88593	3.80574	2.41242			3.58253	2.96897	2.39719	2.74778	3.89375	2.46906	2.41989	2.57839	2.18913	2.66027	2.54885	3.68922		3.04271				3.0104
2932	GSK3B	3.28905	4.19288	4.29515		4.02664	3.35265	3.42754	4.3979	3.25195	4.18471	4.32654	4.12169			3.11707	4.14899	4.1978	4.16181	4.09315	3.99574	3.43148	3.26754	3.17797	3.72492	3.5233	3.25564	3.72321	4.17667	3.35016	3.28031	3.58581	2.97374	3.15749	3.25322	3.87955	3.32944	3.17171		3.16301	3.28448	3.55628		3.2138
2934	GSN	4.66543	4.22115	4.0035	4.31644	4.55787	4.43937	4.42327	3.7139	4.48796	3.84536	3.89542	4.51049	4.2482	4.27844	3.69259	3.26833	4.07182	3.53694	3.43821	3.63644	4.18868	4.65762	3.94161	3.56236	4.47218	3.89607	4.32782	4.03787	4.16482	4.54239	4.43404	3.93291	3.80795	4.16502	4.08476	3.94636	3.76173	4.56304	4.69597	4.24876	4.23453	4.67657	4.66941
2950	GSTP1	4.29943	4.02355	3.81225	3.89491	4.09648	4.28666	3.79741		3.79683	3.60929	3.86136	3.42437	4.80588	3.60137	3.51356	3.67987		3.30797	3.53676	4.24627	3.65357	3.93119	3.69747	3.42184	4.41987	3.98057	3.9705	3.18714	3.87482	4.35167	3.83362	4.19153	3.98878	4.09602	3.35613	3.22424	3.4895	3.19519	4.57407	3.98303	4.48784	4.41512	4.43983
2956	MSH6	1.67592	2.10359	2.78523	3.06896	2.56811	3.38015	2.87149	1.8634	2.9563	2.96703	2.63939	1.819	2.61431	1.81385	3.60151	2.65314	1.95192	2.22823	1.88374	3.55984	1.91791	2.30092	2.52508	2.81345	3.49512	2.91078	2.85662	3.0156	2.63338	2.6319	3.02621	3.11886	2.83496	1.91439		2.85404	3.13748	2.96492	2.68478	3.36071	3.08905	2.59678	1.95358
2969	GTF2I			2.46641	3.72023		3.40016	3.55685						2.45601	2.42893	3.6704										2.81421	3.14629	2.82621				2.90539	3.39863	2.6935			3.63569	3.55832	2.49161	3.15072	3.47326	3.13464	2.6877
2997	GYS1	2.89359	3.01647		3.0596	3.47795	3.36639	3.05278	2.52973	3.53412	3.69012	3.74087	3.28517	3.78128	3.4886	2.96544	3.91765	3.70708	3.24199	2.60624	3.10535	3.48269	3.82258	3.28156	3.5912	3.46591	2.61097	3.1751		3.4	3.89715	3.21729	2.99364	3.61285	3.64688	3.56147	2.39523	2.6872	3.48765	3.39685	2.65217	3.96608	3.02128	3.38883
2998	GYS2		2.92165				0				3.02949			3.14123			2.81371	0					2.81523			2.66924		0			2.83363			2.73493	2.78634				2.86171	2.64097		2.9399		2.72388
3001	GZMA	2.71406	3.0108	2.77853	2.79363	2.87165	2.68213	2.88755	2.66711	2.9953	3.09954	2.80434	2.93747		1.9777
3012	HIST1H2AE	2.9724	2.8038	2.96131	3.29117	3.14438	3.19294	3.4979	2.91406	3.53488	3.1359	2.88324	3.03766	3.23521	0	0			2.74091				1.27634	1.5342			1.67168	3.01509	2.4373	1.46946	2.95616	0		0	1.33008			0	3.13312	0	0	0	0	2.97957
3013	HIST1H2AD	2.9724	2.8038	2.96131	3.29117	3.14438	3.19294	3.4979	2.91406	3.53488	3.1359	2.88324	3.03766	3.23521	3.31892	3.36939			2.74091				1.27634	1.5342			1.67168	3.01509	2.4373	1.46946	2.95616	3.20039		3.31567	1.33008		2.40917	2.77813	3.13312	3.45211	2.59602	3.66211	3.62013	2.97957
3017	HIST1H2BD	3.76906	3.38393	3.35994	3.82684	3.7802	3.55258	4.00068	3.34516	3.89149	3.56314	3.2162	3.4129	3.52192	3.66921	3.91809	3.31528	3.11671	3.57147	2.96995	2.51969	3.66654	3.7348	3.63742	2.86227	3.83449	3.57855	3.7156	2.87607	3.7988	3.65624	3.67169	3.75587	3.70208	3.66704	3.04909	3.66462	3.68722	3.78318	3.90115	3.89196	4.07056	4.06707	3.88412
3018	HIST1H2BB	0	3.4139	3.3899	4.35692	0	3.58254	4.52593	3.37512	0	3.5931	3.24616	3.44286	3.55189	0	0	3.34524	3.14667	0	2.99991	2.54966	0	0	0	2.89223	0	0	0	2.90603	4.29835	0	0	4.27667	0	0	3.07905	0	0	0	0	0	0	4.59725	0
3020	H3F3A	2.96266	2.95282	3.20768	3.77859	3.54732	3.81868	3.84063	2.78378	3.88225	3.26756	3.036	2.59019	3.43527	3.7875	3.96229						3.02636	3.47854	3.42468		3.33612	3.54611	3.29335	2.77815	3.71108	3.32194	3.17684	3.7119	3.15108	3.36607	2.95559	3.67606	3.51713	3.73862	0	3.88717	3.70958	3.66407	3.57811
3021	H3F3B	2.96266	2.95282	3.20768	3.77859	3.54732	3.81868	3.84063	2.78378	3.88225	3.26756	3.036	2.59019	3.43527	3.7875	3.96229						3.02636	3.47854	3.42468		3.33612	3.54611	3.29335	2.77815	3.71108	3.32194	3.17684	3.7119	3.15108	3.36607	2.95559	3.67606	3.51713	3.73862	0	3.88717	3.70958	3.66407	3.57811
3028	HSD17B10	2.8174	3.15459	3.04144	3.7754	3.50324	4.33953	3.72931	2.80457	3.87133	3.54259	4.03685	2.84821	2.88696	2.91023	4.05108	3.75345	3.28108	3.23916	3.45783		3.533	3.21029	3.95466		3.22844	3.99371	3.70125		3.66042	3.68782	3.85208	4.08349	3.67428	4.01639		3.48248	3.67115	3.89402	4.36584	2.89546	4.42477	4.18163	3.71636
3030	HADHA	3.39702	3.30544	3.26013	4.07396	3.80346	4.55042	4.63391	4.09283	4.49248	4.00071	3.68099	3.74536	4.10117	4.4471	4.40278	4.17775	3.98598	3.82189	3.73231	2.97388	4.16854	4.38993	4.32117	3.25397	4.32872	4.60957	4.62025	3.76956	4.5489	4.46682	4.21279	4.42768	4.30034	4.37248	3.59169	4.25039	4.35225	4.09873	4.76665	4.51043	4.97019	4.64578	4.42892
3032	HADHB	3.47012	3.59715	3.39844	4.40006	3.80116	4.63281	4.73577	3.9005	4.53794	4.18205	3.99856	3.93432	4.43589	4.36179	4.40878	4.26519	3.57889	3.65922	3.70455	2.84649	4.37363	4.57844	4.52297	3.38693	4.43056	4.66653	4.59807	3.56506	4.58762	4.56211	4.28728	4.66641	4.45586	4.59836	3.58245	4.10755	4.45447	3.96487	4.66534	4.48115	4.91695	4.43787	4.33194
3033	HADH					3.23971	2.9291	3.42523	2.86242		3.38723	3.00383		3.19047			2.70093					2.60601									2.7484				2.05572					3.17682	3.27462	3.42903
3039	HBA1	4.99607	6.14963	5.28049	4.63747	4.7114	4.1029	4.44996	4.30885	3.19156	4.98925	4.94826	5.053	5.69331	3.93827	4.1208	3.73809	3.66082	4.30227	4.52435	5.48181	3.96431	3.62851	5.50609	3.99991	3.80763	4.20628	3.23975	5.14335	4.51187	3.94056		4.33425	4.7931	4.15372	2.99815			5.79487	6.51438	4.436	5.08764	6.1917	5.86592
3040	HBA2	4.99607	6.14963	5.28049	4.63747	4.7114	4.1029	4.44996	4.30885	3.19156	4.98925	4.94826	5.053	5.69331	3.93827	4.1208	3.73809	3.66082	4.30227	4.52435	5.48181	3.96431	3.62851	5.50609	3.99991	3.80763	4.20628	3.23975	5.14335	4.51187	3.94056		4.33425	4.7931	4.15372	2.99815			5.79487	6.51438	4.436	5.08764	6.1917	5.86592
3043	HBB	5.24502	6.6287	5.67715	4.86589	4.97418	4.16064	4.67702	4.70158	3.4435	5.24709	5.09926	5.44048	5.75671	4.04944	4.60286	4.40671	3.97205	4.81981	5.15612	6.00349	4.51901	4.43993	5.82798	4.78899	4.51841	4.78979	3.95008	5.62419	4.7569	4.50548	4.12744	4.7605	5.31265	4.89942	3.83455			6.23695	6.74601	4.80605	5.40609	6.50677	6.25972
3045	HBD	2.93769	4.93596	3.7909	0	0	0	0	0		2.82462	0	3.13272	3.74362	0	0	0	0	0	0	4.34887	0	0	4.12785	2.74496	0	2.70841	0	3.95792	0	0		0	3.52285	0				4.40058	5.42004	0	3.67423	4.93683	4.53869
3052	HCCS							4.62474	2.82726	2.83118		4.49011	2.71688	2.946		3.70108	2.81723	2.89141						2.57079	2.58991	3.07041	2.68166			3.48751	2.62016	3.44522	2.89463	3.35052	3.24819	2.43434		3.11197		2.64938	2.81948	2.72155	2.47991	2.42705
3053	SERPIND1	2.93199	2.00655	2.26301	2.07582	2.66832					1.90371		2.37649	2.27097										2.07254			1.78743	2.77638		1.5587			1.35207	1.37975	1.64342				2.81838	2.03248		1.69296	2.91823	2.20906
3054	HCFC1	2.12713	1.62548		2.67136		2.7224	2.89797		2.6875		2.00446	1.76428	2.51387	2.6494	2.98412		1.74038				2.80551	2.83151	2.66606		2.84242	2.92856	2.31701		2.74909	2.90139	2.85949	2.90795	2.54268	2.7494		3.05389	3.05605	2.6156	2.12194	2.98978	2.7912	2.7653	2.35932
3055	HCK	4.43642	4.57585	3.99049	3.71635	4.14278	3.87424	3.70902	4.10945	3.98288	4.23945	4.3602	4.6595	3.48864	3.87632	3.24076	3.92791	3.8264	4.07599	4.10547	4.16678	4.01881	3.49099	3.32068	4.23961	3.65025	3.92057	3.44961	4.39836	3.94331	3.71793	4.21288	3.4692	3.77992	4.11651	4.41097	3.87945	3.64166	3.88631	3.79665	4.09495	3.88642	3.75614	3.46078
3064	HTT	1.80557	2.54709	3.15943	1.6593	2.95913	1.69399	1.90808	3.3499	1.91268	2.70864	1.88604	3.01785				2.44981	1.6322	2.16647	2.43887	1.80189	2.47208	2.762	1.43914	1.62936	1.46263	2.13986		2.61739		1.62273	2.15584	1.47676			1.71719		1.46451	2.29477	1.75971		2.91488	2.09119	1.77894
3065	HDAC1	2.68865		2.75588	4.29868	2.67654	4.066	4.33904		3.71323	3.05778	3.04446	2.33458	3.59176	0	4.10293	2.63336	2.59413				3.70363	0	0		2.66895	2.8264	3.98764		3.41075	0	3.83249	3.47575	3.47004	3.10012		3.92564	4.20012	3.54315	3.18942	4.07085	0	3.37032	3.36345
3066	HDAC2	2.6134		2.68063	0	2.60129	0	0		3.63798	2.98252	2.96921		0	3.46214	4.23128	2.55811	2.51888				0	3.91958	4.05628		4.2097	4.28805	4.08322		3.85387	3.95494	4.12028	4.02758	3.63532	3.86304		4.11661	4.15338	0	3.09552	3.67926	3.50192	3.36764	0
3069	HDLBP	3.14029	1.96749	2.133	3.24689	2.21541	2.73873	3.15614	1.92402	3.45218	2.48234	2.59338	2.07321	2.10323	2.97688	2.13666	1.75865	1.81456	2.54362	2.00083	2.22768	2.21085	3.16575	2.40413						2.16872		2.57095	2.96199	2.13049	2.61864	1.88516	2.78386	2.28685	2.5987	3.43016	2.44109	3.65988	2.99743	2.82401
3071	NCKAP1L	3.78889	3.64916		3.11793	3.92912	3.20018	3.36916	3.46781	3.83496	3.60215	3.33467	4.15191	2.85384	3.83149		2.22213	3.00255	3.34125	2.58551		3.93014	2.8802	2.49205	2.93354	2.915	3.32619	3.25529	2.89425	3.71689	3.40324	3.35605	3.02835	3.05291	2.90551	3.27098	3.34261	2.98966	3.35831	3.57185	2.25639	3.7139	3.90595	3.04347
3073	HEXA	2.64457	2.61446			2.48174					2.42446			3.04154						2.4236	2.30649	2.45621							2.57271						2.42643					2.34959			2.48677
3074	HEXB	2.92623	2.92692	2.80334		2.72628		2.64281			2.44837			3.18056						2.44751	2.3304	2.48012							2.59662						2.45034					2.3735			2.51068
3075	CFH	4.23906		3.01683	2.67811	2.50552	3.33742		2.33858	2.96976	2.25131		2.29348	3.44066	2.8986	2.46489	2.84332	2.16194	3.45006			3.18467	2.96023	3.29486	2.71425	2.45579	3.11612	3.29566	2.21077	2.54989		2.94691	2.56157	2.97337	2.78981	2.60848			2.88474	3.38567		3.10616	3.82437	3.26111
3098	HK1	3.50912	3.60818	3.44012	4.31369	4.18953	4.18376	4.43241	4.02548	3.97986	4.06365	3.65555	4.21112	4.43497	3.63133	4.43706	2.5478	3.66801	2.51926	2.36752	3.17019	3.94804	3.61579	3.8134	1.55574	3.89115	4.20965	4.16066	3.06459	4.17185	4.18583	4.03771	4.27662	4.02964	4.13349	3.17074	3.94994	3.73321	3.72534	4.2186	3.77898	4.09845	3.93126	3.70536
3099	HK2	2.91933	2.86357	2.43102	3.78596	2.28898	3.98386	3.34281	2.61635	1.85414	0	1.80113	3.16894	3.54412	0	3.66163		0			2.99172	1.83988	2.73531	2.29304	2.2508	2.79872	2.7855	0		0	0	3.06713	3.37989	2.53108	0	2.11735	0	2.88421	3.35951	3.57496	3.75071	3.63505	2.08478	2.66858
3105	HLA-A	5.10713	5.06534	4.31723	5.02187	4.65014	5.01463	5.26766	4.23779	5.23805	5.23382	4.92686	5.10777	5.11654	5.27612	5.34896	4.95016	4.1699	4.71556	4.64254	4.60504	5.13383	5.069	4.43803	4.8411	5.03534	5.31904	4.3703	4.56262	5.09947	5.30164	5.26531	4.62181	5.00584	5.01761	4.59518	5.79924	5.49158	5.37537	4.39755	5.13874	5.16169	4.86252	4.30471
3106	HLA-B	5.09862	5.02921	4.58617	5.17163	4.66978	5.07277	5.28441	5.01373	5.06384	5.77876	5.03534	4.93063	4.90836	5.45661	5.00547	4.60878	4.73403	4.76056	5.06861	4.87086	5.16769	5.29382	4.4843	4.39949	5.04281	5.37398	4.76182	4.56638	5.10135	5.26355	5.43046	4.599	4.95511	5.58337	4.87538	5.37906	5.31644	5.16941	4.92551	5.40699	5.44135	5.26783	4.61326
3107	HLA-C	0	4.7674	4.54878	4.26017	0	3.90877	4.6511	4.8328	4.86288	5.40422	4.92046	4.00761	4.4164	4.8341	4.37172	3.9017	4.55679	5.20908	5.12248	4.54693	4.75903	4.77859	0	4.26307	4.90164	0	4.17372	4.21721	4.50974	4.39298	4.69919	0	4.271	5.66361	4.57338	5.25371	5.06542	4.90839	4.34996	4.90242	4.99349	4.51182	4.40441
3109	HLA-DMB	3.37959	3.36741			3.75965	3.02465	3.10229	3.08262	3.60284	3.00222	3.62459	3.18663	3.57299	3.64616		2.58328	2.9573	3.1979	3.13026	2.69245	3.40403	2.65722		3.19916	2.88041	2.9822		2.72052	3.17675	3.01387	2.80842	2.88181	2.45509		2.86924	2.98456	3.72793	2.9433			3.01047	3.36528
3113	HLA-DPA1	3.07757						0		3.61101				0	0	2.7992			3.06718			4.14966	3.06983	2.93669		3.35968	0			3.09795	0				3.32478	3.08326	3.75552	4.21992		3.03977		3.79557	0
3115	HLA-DPB1	3.22495	3.97027		2.95808	2.7691	2.90721	3.33222		4.30676		2.98808		3.86938	4.34443	0			4.32986	3.50605		4.18905	3.19243	3.60587	3.04007	3.04092	3.3162	3.3823		4.13328	0	3.65222	3.94729	4.13649	0	0	4.18979	4.38285	3.78946	0		4.24905	3.56073	0
3117	HLA-DQA1	3.13768						4.19681		3.67112				3.72869	4.15502	2.85931			3.12728			0	3.12994	2.9968		3.41979	4.03406			3.87697	3.88381				3.38488	3.14337	3.81563	0	0	3.09988	0	3.85568	3.94234
3119	HLA-DQB1	2.4104	2.76891		2.75286		2.80368	3.76826		3.61918				3.7593	3.80483	3.72166			0	3.41377	2.91147	4.22302			3.21904	0	4.10826	3.11748		3.85517	4.22657	3.92653	0	0	0	3.75316	4.17835	3.77265	0	3.77479		3.97484	3.58964	0
3122	HLA-DRA	4.14928	4.08323	3.65399	4.16182	3.81536	4.38087	4.96648	3.79135	4.7777	3.80786	4.23376	3.97578	4.55383	4.66714	3.50972	3.26193	3.60655	3.93158	3.64352		4.71418	4.19125	3.91055	3.65308	4.43144	4.58521	3.60726		4.58948	4.54911	4.31807	3.78193	3.8128	4.34644	4.12837	4.58253	4.68399	4.36516	4.02316	4.18249	4.73488	4.53717	3.62122
3123	HLA-DRB1	4.24349	4.17028	0	3.78572	0	4.46568	3.93308		4.58948	0			4.2941	4.74704	0	2.9898	0	0	0		4.68292	3.23647	2.84212	3.95057	4.35425	4.39717	3.11279		4.18778	4.21532	0	0	3.90306	4.17778	3.85211	4.46436	4.54543	0	3.74843	0	0	3.58172	3.84445
3125	HLA-DRB3			0	0	0	3.69838	4.4901		4.44548	0		3.42595	3.69054	3.86855	2.76274						4.27181								0	3.972	3.50812					3.28027	0	3.53558	3.09773	0	4.3435	0	0
3127	HLA-DRB5	0	0	3.67493	0	4.12925	0	3.83999		0	3.77889		3.39792	4.04439	4.46031	2.73471	2.97601	3.2979				4.6361	3.22268	2.82833	3.01536	0	3.54522			4.16972	0	3.48009		0	0	0	4.30719	0	3.50755	0	4.10646	0	4.16684	3.65563
3133	HLA-E	2.52262	3.50007	0	4.56488	0	0	0	0	3.04478	5.03477	0	0	0	3.61038	0	0	0	0	0	0	3.12152	2.65952	0		2.71932	3.22553	0	0	3.2331	2.80062	3.30541	0	3.18716	3.5131	0	3.19253	2.80447	3.07667	0	3.0358	2.8287	2.84947	0
3134	HLA-F	0	4.86154	3.52701	0	0	3.279	0	3.56886	3.79866	5.04412	4.12968	0	0	4.08478	0	3.21407	2.69029	4.00585	3.69886	2.37264	0	2.59306	0	3.48947	3.38398	2.51868	0	3.22617	3.40328	3.59491	4.64926	0	3.79843	3.19688	3.75472	4.43452	4.06373	4.3282	0	4.38485	4.31879	4.03563	2.86263
3135	HLA-G	0	3.04751	0	0	0	3.26043	3.55583	3.18235	3.16913	0	0	0	0	4.17094	3.57741	3.3694	0	3.47275	3.65693	3.1011	3.2022	3.68964	3.55013		3.4449	3.87995	0	0	3.65421	3.80373	4.02121	3.75162	2.7797	3.87035	3.34727	3.99763	3.50627	3.60508	3.77915	4.61789	3.6298	3.15685	3.83765
3140	MR1		2.74073										2.54567			2.48669				2.50128						2.63418						1.96701				2.37134	2.96858	2.38273	2.61253		2.57238	2.65648	2.48865
3162	HMOX1	2.74172		2.94136	2.86339	2.57696		2.92075	2.53973	2.60575			2.45837	2.91204	2.6281	2.46227	2.91097	2.67154	2.48307	2.96939	3.45729	2.61974		2.50304	3.18086	2.28888	2.49762	2.62342	2.6992	3.2453	2.57884	2.71889		3.12868	2.658	2.60344	2.47494		2.52705	3.64128	2.04583	2.5491	2.96086	2.61791
3163	HMOX2		3.26387	3.68997	2.95416	2.94431	3.35933		3.1376	2.65017		3.29386		2.98466	3.35461	3.45889		3.08801	3.32577		3.47026	3.11013	3.22887	3.01086	3.44271	3.06274	3.9897	2.89487	3.05898	3.51868	3.22818	3.5452	2.78456	3.55042	3.55823	3.56805	3.39996	2.80881	3.41631	3.25784	3.15103	3.44964	3.16459	3.10169
3178	HNRNPA1	4.15558		3.80033	4.8272		4.76555	5.11947	3.73183	4.62454	4.18911	3.62356	4.50756	4.59939	4.21188	4.78758	3.70315				3.6368	3.94003	4.36294	4.75753	2.827	4.49928	4.89086	3.41127	3.30384	4.40029	4.19376	4.52866	4.65633	4.54464	4.6351		4.71134	5.09123	4.44523	4.14981	4.81873	4.55999	4.00337	3.39056
3181	HNRNPA2B1	4.78964	4.80766	5.02912	5.45485	4.23964	5.57592	5.87367	4.79132	5.24504	5.08942	5.06833	5.37988	5.20769	5.34416	5.67332	5.25866	4.8834	4.72331	4.53415	5.41301	5.17952	5.14405	5.53543	4.80136	5.34143	5.71707	4.58927	4.9944	5.42627	5.28072	5.60567	5.65096	5.35547	5.34379	4.61652	5.77309	5.86249	5.39916	4.88758	5.70776	5.37559	5.07679	4.55735
3182	HNRNPAB	3.78028	4.22186	4.06862	4.58894	3.98839	4.63776	4.78008	4.44787	4.46591	4.79827	4.53413	4.70435	4.43654	4.24102	4.779	4.60003	4.20247	4.09996	4.05687	4.35918	4.29908	4.79911	4.23136	4.20514	4.23728	4.86556	3.63035	4.13195	4.58618	4.25659	4.46904	4.43765	4.24725	4.30041	3.84281	4.56041	4.52266	4.48775	4.07712	4.57979	4.50494	4.01364	3.91757
3183	HNRNPC	2.14533	1.82403	4.02939	4.56527	1.89273	3.9588	4.70451	3.79821	3.64267	3.73465	3.50919	3.71666	3.96058	4.27401	4.77254	4.14166	4.08686	3.90686	3.66509	3.33493	4.18634	4.39472	4.54573		4.32503	4.62008	3.26167	4.07677	4.49739	3.94143	4.31786	4.61234	4.48176	4.1833	3.24691	4.52337	4.62691	4.216	4.26418	4.69421	4.68691	1.6372
3184	HNRNPD	4.81874	5.12262	5.02122	5.06482	4.6458	5.03315	5.38108	4.96492	5.06922	4.90595	5.11147	5.21981	4.71674	4.98139	5.29256	4.97098	4.79731	4.89847	4.67232	4.95796	4.93288	4.94756	5.07876	4.75962	5.06015	5.23195	4.76823	4.89828	5.13728	4.90455	5.2338	5.04401	5.02187	4.82278	3.93439	5.20201	5.40726	4.57981	4.79658	5.01584	5.00159	4.55077	4.53802
3185	HNRNPF	4.52125	5.0939	5.29768	5.1363	5.10464	5.66573	5.39844	5.48054	4.98022	5.25813	5.02981	5.32456	5.16276	5.13173	5.25869	5.33632	5.28248	5.18152	5.19527	5.314	4.97565	5.22929	5.33392	5.14728	5.30269	5.41389	4.99192	5.36127	5.28845	5.1802	5.21098	4.98484	5.06979	5.26411	5.37495	5.31105	5.53112	5.29044	4.91753	5.1708	5.18718	4.81607	4.90728
3187	HNRNPH1	5.32594	5.74942	5.8329	5.69605	5.56121	5.25556	5.77195	5.67295	5.42784	5.7186	5.32291	5.72767	5.14213	5.49145	5.87171	5.767	5.95818	5.65379	5.75428	5.75623	5.48867	5.61112	5.56219	5.84753	5.63601	5.65524	5.54705	5.96052	5.59312	5.39036	5.67505	5.72709	5.43882	5.43421	5.59242	5.66209	5.8648	5.4639	5.32322	5.77003	5.62192	5.31522	5.22215
3188	HNRNPH2	4.83931	5.05889	5.21025	5.00322	5.12466	5.01817	5.19755	5.35505	4.93487	5.02449	4.85918	5.37545	4.59314	4.87833	4.70564	5.31509	5.27947	4.99691	5.14657	5.04806	4.96207	5.07952	4.97455	5.23917	5.13234	5.00196	4.9839	5.37842	5.0285	4.97649	4.99796	4.91303	4.70136	5.12187	5.337	5.21481	5.29005	4.7143	4.74213	4.68933	4.62868	4.8073	4.69883
3189	HNRNPH3	5.36754	5.39486	5.43814	5.63556	5.30187	5.27098	5.90792	5.62568	5.57495	5.71985	5.58822	5.6759	5.05277	5.38882	5.89402	5.60053	5.70086	5.35334	5.41024	5.47484	5.30908	5.48646	5.51597	5.61542	5.57197	5.6482	5.35548	5.64099	5.56211	5.44651	5.53053	5.50068	5.37426	5.2434	5.55614	5.64152	5.90721	5.28085	5.06668	5.49267	5.28531	5.08935	4.99549
3190	HNRNPK	4.67034	4.50019	4.89677	5.18952	4.56002	5.15956	5.2649	4.61103	4.94139	4.68858	4.48248	4.83359	4.83754	4.83026	5.23103	4.14587	4.55364	3.79098	3.80594	4.37512	4.88065	4.96652	4.96794	4.3572	5.00766	5.08558	4.41448	4.40658	5.01391	4.87083	5.16152	5.15679	4.84688	4.79081	4.38546	5.10556	5.32694	4.992	4.83194	5.07713	4.9749	4.63928	4.48011
3191	HNRNPL	4.49555	4.33456	4.42206	5.3047	4.57553	5.22103	5.39497	4.44958	5.11767	4.68887	4.68924	4.50572	5.01013	4.95045	5.29659	3.85924	4.21408	4.08147	3.9837	4.31153	4.74889	5.15639	5.13506	4.15917	5.05149	5.31754	4.98826	4.28548	5.09262	5.07345	5.07428	5.15318	5.10237	5.03104	4.11196	4.96204	5.42109	4.96373	4.84089	5.22244	5.0542	4.88297	4.48104
3192	HNRNPU	4.56607	4.41202	4.8831	5.40026	4.82311	5.31303	5.55675	4.63346	4.98148	4.88938	5.07354	5.10598	4.84673	5.12788	5.45703	4.69559	4.86761	4.39586	3.96613	4.12631	5.20823	5.33258	5.34344	3.88963	5.30469	5.40344	5.10735	4.66846	5.4321	5.3309	5.40179	5.37659	5.25483	5.21256	4.51143	5.49281	5.7362	5.23982	5.01935	5.5108	5.31977	4.9359	4.76011
3273	HRG	3.05157		3.77633		3.93867	2.63753			1.84475			1.93228	2.54938	1.33057			2.58396	2.84051	3.1048		2.99717		3.13667	2.51604	2.84381	2.56048	2.76849	3.52819	2.88728			2.80012	3.23661	2.79678		3.1778	3.00924	3.11093	2.66178			2.96529
3276	PRMT1	3.06202			3.85272	2.85245	3.61163	3.74204	2.67117	4.03441	2.79327	2.7617	3.3624	4.0394		3.91475						3.04054	3.55381	3.35105		3.42269	3.82671	3.30793			3.36767		3.90471	3.69579	3.21071			2.55752	3.40354	3.79418	3.77937	3.85043	3.22417
3295	HSD17B4	4.44393	4.43665	4.96865	4.14849	4.40374	4.17051	4.06274	4.51249	4.03149	4.81083	4.60716	4.63986	3.90212	3.75874	3.94086	3.79521	4.60239	4.73717	4.75165	4.7211	3.78359	4.16619	3.90342	5.14984	4.21186	4.2801	3.33626	4.49885	3.76754	4.05357	4.00838	4.38128	4.02014	4.41236	4.27071	3.54214	3.64169	4.08735	4.2563	4.08623	3.84532	3.83166	3.62245
3301	DNAJA1	2.85523	3.44787	3.57813	3.94348	3.21201	3.99601	4.25452	2.69968	4.00566	3.40838	3.7415	2.73743	3.7049	4.27766	4.64207	3.95268	3.70126	3.69616	3.61855	3.86412	4.05774	4.29021	4.03354	3.58252	4.17046	4.27113	3.96187	3.43423	3.93458	4.29782	4.09996	3.82436	4.37985	4.19303	3.63353	4.31311	4.11223	4.06498	4.10981	4.49429	4.44032	3.7922	3.89984
3303	HSPA1A	4.40121	4.60305	4.36871	4.33776	4.40231	4.73342	4.49579	4.53457	4.45848	4.69029	4.68216	4.77515	4.67317	4.08974	4.77605	4.73857	4.51592	4.39554	4.50988	4.58476	4.30938	4.33178	4.22303	4.47583	4.47717	4.28768	4.27558	4.66052	4.35069	4.32438	4.65339	4.26662	4.32148	4.30892	4.36731	4.51185	4.41118	4.42186	4.34043	4.62856	4.49569	4.20886	4.31982
3304	HSPA1B	4.40121	4.60305	4.36871	4.33776	4.40231	4.73342	4.49579	4.53457	4.45848	4.69029	4.68216	4.77515	4.67317	4.08974	4.77605	4.73857	4.51592	4.39554	4.50988	4.58476	4.30938	4.33178	4.22303	4.47583	4.47717	4.28768	4.27558	4.66052	4.35069	4.32438	4.65339	4.26662	4.32148	4.30892	4.36731	4.51185	4.41118	4.42186	4.34043	4.62856	4.49569	4.20886	4.31982
3308	HSPA4	2.20503	1.68112		2.22388		2.23714	1.86007						2.48077	1.8519	2.67052																					2.11493			2.19003	1.9484	2.17504	2.30673
3309	HSPA5	5.12516	5.36275	5.05695	4.44478	4.79602	4.76012	4.81719	4.97298	4.9031	5.18422	5.20198	4.93418	5.04295	4.61206	4.44122	4.5854	4.76704	4.9401	4.88871	5.07334	4.43841	4.33828	4.23546	4.94911	4.91971	4.35147	4.13292	4.7517	4.39561	4.51675	4.69539	4.84501	4.48019	4.8347	4.71655	4.7436	4.44234	4.71116	4.48921	4.68265	4.79668	4.59941	4.41746
3310	HSPA6	4.1671	4.43553	4.01611	4.12229	4.13241	4.51223	4.37378	4.27145	4.28706	4.43015	4.3699	4.50115	4.46225	3.92805	4.5838	4.5095	4.33895	4.22117	4.26013	4.33047	4.17859	4.13307	4.0774	4.26421	4.36699	4.07259	4.16561	4.43897	4.15968	4.17162	4.46207	4.06861	4.14591	4.13335	4.13723	4.3665	4.2066	4.20185	4.1248	4.44209	4.31344	4.06915	4.17071
3312	HSPA8	4.72548	5.174	5.32689	5.14395	5.11607	5.01193	5.08849	5.26417	4.96981	5.15895	5.02863	5.24226	5.15855	4.62076	5.19843	5.09036	4.91504	5.0229	4.92577	5.16764	4.63043	4.86969	4.69854	5.0895	4.69551	4.85047	4.64051	5.07249	4.54273	4.78568	5.05358	4.83121	4.72218	4.74841	4.93473	4.87932	4.92265	4.56165	5.03667	4.95355	4.98517	4.86132	4.50685
3313	HSPA9	3.7327	4.26682	4.4114	3.99689	4.1676	4.25141	4.45178	4.41256	3.74639	4.15862	4.07778	4.17576	3.58243	3.87844	4.25987	4.38751	4.60435	4.10441	4.13617	4.40287	3.89225	3.944	4.53791	4.24863	3.70444	4.05092	3.70887	4.26357	4.26892	3.93968	3.93527	4.23306	3.91112	4.12526	4.07891	4.24141	4.03277	3.57242	4.44087	4.09143	4.33231	4.11783	4.2714
3315	HSPB1	4.46234	4.2912	3.73895	4.06006	4.68801	4.19174	4.38661	4.23236	4.40158	4.44177	4.09199	3.97271	4.76288	4.42946	4.48926	4.67545	4.06714	4.80784	4.26647	4.01749	4.66264	4.59838	3.91393	4.47818	4.4035	4.56052	4.63537	4.40289	4.36751	4.72754	4.63958	4.84297	4.35625	4.70559	4.68772	4.30479	4.27604	4.04906	4.59561	4.67003	4.67783	4.48691	4.69272
3320	HSP90AA1	4.79961	4.6488	4.96226	4.70412	4.77772	4.89096	4.84758	4.3482	4.88411	4.74808	4.92117	4.79528	5.0374	4.42616	5.23309	4.59723	4.26432	4.49115	3.90861	4.21195	4.6007	4.64487	4.45393	3.95857	4.90175	4.52817	4.51354	4.39736	4.50255	4.70828	4.99428	4.78135	4.72519	4.64303	4.01129	4.49718	4.27711	4.73372	5.0652	4.94931	4.98703	4.71956	4.52143
3326	HSP90AB1	4.99929	4.94663	5.22962	5.20122	5.07505	5.45057	4.89296	4.8402	5.1399	4.93061	5.15162	5.08048	5.51855	4.81765	5.32781	4.88805	4.67527	4.83728	4.41253	4.91256	4.74298	4.90941	5.0681	4.34978	5.07269	4.75977	4.98939	4.88744	4.71742	5.03624	5.35307	5.22667	5.02512	5.11472	4.45958	5.06179	5.01979	5.21579	5.0203	5.35847	5.29953	4.9278	4.98151
3329	HSPD1	4.18815	4.02679	4.6755	4.81732	4.57937	4.73556	4.69885	4.01435	4.24181	4.24487	4.70246	4.19415	4.96312	4.08615	5.22348	4.68886	3.84602	3.90563	3.75021	4.32376	3.81383	3.43961	4.20919	4.14245	4.51771	3.97353	4.36546	3.76458	4.69233	3.89439	4.3543	4.72688	4.89193	3.87204	3.97025	4.54839	4.32113	4.42373	4.67701	4.37581	4.99034	4.63061	4.65129
3339	HSPG2	4.3503	2.23416	3.69666	4.21814	3.88776	3.75371	3.64909	2.68904	4.19326	2.61797	3.33668	3.11579	4.19806	4.15211	3.86469	3.48047	3.55013	3.02742	2.77538	3.20199	3.53995	3.7178	4.17892	2.49235	4.10707	3.90299	4.29043	3.94191	4.00895	3.74456	3.56862	3.33271	3.72854	3.34656	3.38787	3.78321	4.432	3.01498	2.95931	3.239	2.43449	3.89426	4.08026
3371	TNC	4.30811		3.34213	4.53011	2.42398	3.78738	4.12924		3.77886		2.81416		3.64881	4.25998	3.92435	2.71073	3.25183			2.56506	3.30613	4.32519	4.18642		4.44936	3.84102	4.62577	2.68005	3.68139	3.86345	3.5338		3.21852	5.04883	2.43448	3.49732	5.01296		2.92856	2.93326	2.44646	3.2351	4.05568
3376	IARS	4.32221	4.64035	4.68914	4.55565	4.57158	4.60642	4.43688	4.59545	4.38381	4.48898	4.73083	4.67017	3.93743	4.55199	4.36071	4.37422	4.5755	4.29992	4.4507	4.76126	4.39534	4.55388	4.20039	4.63536	4.41589	4.40748	4.35033	4.66081	4.42303	4.43272	4.72445	4.38246	4.09817	4.15767	4.55492	4.34573	4.55991	4.2502	4.47249	4.1878	4.56846	4.16583	4.39952
3417	IDH1	2.7317	2.49771	2.15309	3.41011	3.52546	3.13199	2.43483	3.30588	3.29844	3.09477	3.07804	3.15431	3.2166	1.60144	1.47985	2.58497	2.26198	1.91447	1.97992	1.82516	2.95958	1.98567	1.88095	1.6996	1.75649	2.30919	2.40869		2.12245	2.64198	2.02772		2.62811						3.79474		3.03499	3.58717	3.09063
3418	IDH2	3.87857	4.18886	3.55306	4.44558	4.52238	4.33063	4.50761	4.65869	4.67626	4.55593	4.63808	4.5133	4.4569	4.30737	3.66917	4.51272	3.9791	4.13616	3.77495	4.5805	4.64097	4.16605	4.2321	3.97668	3.8208	4.19841	4.04773	3.93947	4.41283	4.50846	4.557	4.28795	4.36621	4.34384	4.10236	3.96605	3.46385	4.17426	4.70021	4.19564	4.87169	4.68322	4.08113
3419	IDH3A	2.78466	3.10898	2.45453	3.14719	3.23303	3.21513		2.80114	3.47529	2.91332		3.58269	2.93959	3.53854	2.66516					3.24143	3.44489	3.01665	3.03871		2.79679	3.07063	3.08105	2.81101	3.48651		3.00981	3.36643		2.95693		3.20224	3.10254	3.2538	3.73696	2.95174	3.96217	3.9598	3.37266
3428	IFI16				2.28525			3.81891		3.59203		2.95875	2.17099		2.92714								2.86307				3.29902			2.84784	2.88216	2.99046			2.87683		3.482	2.94269	3.57739		3.23026
3434	IFIT1		3.60616	3.36348	3.62745	2.85954		2.05254			4.18189		4.12187		3.54534	3.51345	3.37538	2.9942	3.03835				2.9741				3.85541				2.87698			4.20963	3.81732		3.76235		4.16921	3.70772	4.3928	3.74493
3437	IFIT3		3.71685	3.268	3.44646					3.04845	3.89758		3.95212		3.35993		3.31357	2.58771	2.84391	2.96441		2.83885					3.3736							4.15478	3.6099		2.83175		4.10067	3.79728	4.20012	3.94982		2.37241
3480	IGF1R		2.17185	0	2.61394	2.02247		2.27618	1.56728		1.71967	2.3865	2.83873				3.11472	3.23522	1.68874	3.07787	3.7218		1.73421	1.84624	3.12108	1.74874	2.06586	1.8763	3.31456	1.51882		1.84063			1.79907	2.16167		2.49588		1.55223				1.96179
3482	IGF2R				1.7152		1.81482	2.08677	2.28152	1.7316				1.67719		2.60113	1.38915	1.27806				1.79967	2.19624	1.33419	2.19417		2.51265	1.23882		1.34289	1.81491	1.74808	1.93902	1.46592	1.60694	1.46298	1.86724	2.06874		1.34399	2.42978	1.47052
3512	JCHAIN	4.57325	3.69598	3.70854		3.77077	4.38332	4.23227	3.51561	4.20315	3.82841	3.72372	4.18613		4.18168	3.74326	3.78418		4.5095	3.74438	3.43691	3.87396			3.85504	2.97317		3.55859		3.61894	3.82073	3.54374			3.04512	3.45027			3.67722	3.89015		3.80586	4.03769	3.95872
3550	IK				2.86762		2.93942	2.95432		2.8301	2.86503			2.48292	2.96289	2.91209							2.78602				2.87782					2.75774					2.40539	2.52701			2.42693
3551	IKBKB		3.04265	3.33538		3.69692			3.26565		3.37099	2.90409	3.49793		2.73198		2.61847		2.4917	2.87735	2.58422				2.71351				3.24801				3.11042							1.51615
3608	ILF2	3.8214	2.7671	4.00215	4.38751	3.43057	4.53435	4.76201	3.98088	4.06488	3.93398	3.64016	4.00936	3.95886	3.71314	4.5081	3.75467	3.98758		2.74525		3.73061	4.20448	4.06679	3.09273	4.07962	4.54319	3.94145	3.61827	4.13521	3.95839	4.19091	4.22434	4.08167	4.0441	3.16047	4.4349	4.7244	3.24399	3.02685	4.41874	4.05139	3.38114
3609	ILF3	3.64616	2.81019	4.0831	4.47295	3.08217	4.49391	4.85359	3.68075	3.63511	3.75788	3.11051	4.144	3.5672	3.92417	4.64849	3.68414	4.01127	3.04176	3.21205	2.34092	3.98204	4.30956	4.31795	2.98794	4.23008	4.74392	3.75679	3.59182	4.2423	4.05359	4.43604	4.56685	4.28948	4.26681	3.2383	4.62676	4.88305	4.0312	3.72097	4.72739	4.33355	3.5656
3611	ILK	4.38754	4.37866	4.18682	4.30651	4.54267	4.10884	4.4565	4.17282	4.59687	4.27615	4.39276	4.41019	3.87757	4.542	3.22842	4.02863	4.5495	4.23957	4.20665	4.00636	4.5416	4.49658	4.29495	3.66311	4.47853	4.14927	4.40084	4.10064	4.31954	4.58976	4.2532	3.35603	4.27247	4.02549	4.49824	3.87698	4.02494	3.93189	4.21291	2.98168	4.0324	4.2507	4.23805
3614	IMPDH1				2.74103						2.97749	0			2.90021	3.51664	0		0		0						2.87741				2.75665	3.26629			2.71588		2.96071			2.71443	2.45785	2.73276	0	0
3615	IMPDH2	3.09663	3.40373	3.79051	4.04035	2.46924	3.96532	3.86816	2.77819	3.87275	3.67843	3.98523	2.60701	3.60019	4.09979	4.39976	3.88857		3.48158		3.46347	3.13775	2.08319	3.16886	2.77662	3.32271	3.98499	2.97902	2.77574	2.92768	3.83513	3.5593	3.41149	3.31443	4.04656	2.79519	3.89525	4.06125	3.46741	4.10967	3.43087	4.19063	3.79841	3.35152
3636	INPPL1			1.64639												1.76355			2.20195														2.21262	1.88421			1.7172	2.24626	1.95017	2.00361	1.70759	1.94993
3643	INSR	2.39763	3.10926	2.93836	1.74483	2.91706	1.98466	3.42347	3.01413	1.79082	2.55816	2.79779	2.71532			1.65189	2.60199	2.95548	2.68793	3.45837	2.79507		1.6312	2.45107	3.169	1.85282	2.58226	1.69746	2.83953			2.13546	1.67281		2.60021	2.51628	1.62075	2.47863	1.58937		2.25414	1.52051	1.45938	1.51884
3646	EIF3E	3.27834	3.42265	3.7168	3.8478	3.83331	4.21652	4.18272	3.58191	3.83264	3.90023	3.84098	4.00415	3.49459	4.1342	4.01018	3.93557	3.86461	3.56658	3.13962	3.58852	3.96563	3.81781	4.03186	3.36886	4.06161	4.0633	3.88987	3.43024	4.05282	4.16267	4.15751	3.83478	4.10824	3.90558	3.59301	4.20425	4.21656	3.97067	4.10675	3.9316	4.26708	3.5932	3.63518
3654	IRAK1	2.72213		2.94719	2.09058	2.9441	1.74474	2.12363	2.83863	1.84835	2.17135	2.32325	3.1857	2.12255	1.83611	2.43413		1.81682		2.45872	1.80116		1.65804		3.02824		1.69366		2.71839		1.73292	2.86843	2.06423		1.84731	2.8344		1.61169	2.55586	1.7288	1.49857	2.54649
3662	IRF4	2.89959	3.54915			1.60716	2.21553		2.83645	3.14695		3.05874	3.06697		2.6027				2.31322			2.30713				1.70224	2.26589			2.15778	2.20658	2.3126					2.58726	2.08312	2.40649			2.80742	2.62081
3685	ITGAV	1.87803			3.00903	1.80054								2.1115	2.32577	2.41769				2.18118		2.32708	3.01184		1.9028	2.71603		2.76169		1.94118	2.45312				2.29949	2.53152		2.03795
3687	ITGAX						2.11575	2.06818		2.13415					2.35955							2.99163			2.36588	2.43814				2.45983	2.68493	2.65106					2.28294					2.78029
3688	ITGB1	2.88336		3.2319	2.41829		2.75808	2.96606	2.51043	2.68071				3.12521		2.47987			3.22337		2.41187					3.73829	2.64107	2.59598			2.42394			3.40964		2.66065		3.26396	2.21191					2.56895
3689	ITGB2	2.97121	3.16782			1.28633									2.81674							3.39559	2.74071			2.74792	3.2377			2.96408	3.17933	3.26133		2.608	2.76811	3.1631	3.38193			2.98241				3.26949
3691	ITGB4			1.96693	2.20771				2.37923	1.22699		2.18553		1.92911	1.95479		1.60507	3.07687	2.89989	1.82662	3.51975		2.62403		2.05087	2.90367		3.04081		2.46707	3.07629		2.70223		2.60047	2.49736		2.4273	2.35694	2.76309			2.26924	2.92029
3697	ITIH1	4.05241	2.38071	2.87483	3.3161	4.04484	2.53445	2.11233	2.86165	2.66967	2.17808	1.89227	2.21366	3.83736	3.76238	3.04497	3.35551	3.3707	2.82477	2.79387	2.94584	2.73888	3.25116	3.23406	2.56283	3.68831	3.5396	3.42962	2.73316	3.73172	2.53597	2.70025	1.96261	3.09702	3.55346		2.3862		2.41556	3.55178	2.13749	2.53077	4.00254	3.60782
3698	ITIH2	5.08389	2.6828	3.38142	3.91402	3.98738	4.10541	3.10196	2.89044	3.7042		2.55905	2.93029	4.8045	4.03552	4.19142	2.85529	3.50834	2.6658	2.91763	2.99341	2.72313	3.65288	3.35324	2.75001	4.57302	3.75355	4.19353	2.91179	4.5643	2.92865	3.1467		3.7017	4.26235		2.9913	2.84209	3.36467	3.84281	3.34623	3.21281	4.18302	4.17773
3703	STT3A	5.23357	5.24453	5.1236	4.8586	4.86437	5.05838	5.01085	5.19905	5.202	4.97848	5.18842	5.04142	5.01064	5.12994	4.78402	4.80156	4.85353	5.00747	4.81571	4.7966	4.81209	5.04737	4.83787	5.07105	4.88272	5.22947	4.91288	4.88231	4.90718	4.95274	4.94479	5.06783	4.79754	4.99985	4.84371	5.1205	4.81153	4.83751	4.72205	4.67626	4.90445	4.87415	4.572
3708	ITPR1	0	3.31386	0	2.29844	2.7867	0	0	2.06025	2.6403	2.92185	2.78599	2.51953	0	2.25893	0	0	2.54278	2.80497	2.45018	0	2.47601	0	2.40688	2.14185	2.87623	0	0	2.9834	2.6798	0	1.73783	2.24576	2.43714	0	2.64172	1.86885	0	0	2.0417	0	0	2.5553	0
3709	ITPR2	2.86515	3.52747	2.9977	2.7986	3.24312	2.61326	4.06781	3.33534	3.054	2.17321	3.64931	1.33588	2.74066	3.19722	2.04641	3.57898	3.89082	3.69885	3.61791	3.68389	3.20449	2.76615	2.94532	3.35076	3.20078	3.31349	3.5504	3.86685	3.45083	3.21835	4.04233	3.58805	2.73989	3.49343	3.39434	3.62506	2.98642	2.47418	3.3298	3.18875	2.80561	2.67285	3.01263
3710	ITPR3	2.27335	3.46198	3.31064	3.71484	3.09625	3.05439	3.77084	4.13209	2.98091	3.46018	3.80292	2.03828	0	3.29083	2.82885	3.28715	3.58823	3.92248	3.27758	3.57527	3.46591	3.96049	3.05584	4.17871	3.67968	3.74744	3.37656	4.10006	3.25028	3.27385	3.23193	3.13005	1.79413	2.70097	3.45748	3.31698	3.36921	3.49139	2.3725	3.32639	1.96662	2.86345	3.0826
3716	JAK1	1.81318	2.41103	2.06464	2.07428	2.62463	1.8663	2.62574	2.70481	2.45202	2.30633	2.70317	2.53206	2.03271	2.60811	2.24914	2.74931	2.32335	2.74927	2.52335	2.29441	2.24911	2.19099		2.90207	2.26151	2.2949	2.28005	2.26231	2.28544	2.297	2.13379	2.02941	1.93281	3.10454	2.44905	2.35253	1.98671	2.28458	1.84275		2.16125	2.32045	2.13512
3717	JAK2	1.73902	2.07537	1.60204	1.7187	2.464		1.70963		2.45004	2.31846	1.98572	2.38328	1.5679	2.52351	1.5519			2.00657	2.32022		2.12023	1.90182		1.82493	2.00639	2.34274			2.28652	2.38856	1.56161			1.9655	1.57659	2.55275	2.04793	2.3304	1.80167	2.20629	2.20648	2.45203	1.55524
3728	JUP		3.87418	3.53191	4.07486	3.16613	3.81937	4.39524	3.56739	3.92773	4.01291	3.86266	3.59815	3.48728	2.5792	3.49105	4.27266	3.11991	2.10964	3.22279	3.23542		3.55738	3.08479	3.03077	3.60612	2.8392	4.18263	3.61273	3.28796	3.30528	3.56308	3.4052	3.42015	3.71218	3.25235	3.33434	3.77747	3.84653	3.50286	4.2444	3.33472		3.26277
3735	KARS	2.46609	4.00859	3.20442	3.62688	3.14994	3.81902	3.6524	3.50186	4.07622	3.56915	3.14407	3.89872	3.06885	3.69913	4.2012	2.6924			3.05025	3.94191	3.69002	3.54988	2.29187	3.4823	3.58359	3.47393	3.50406	3.36026	3.65813	3.98097	3.81736	3.74476	3.44883	3.62368	2.59455	3.83207	3.14422	3.40272	3.96001	3.63227	4.08837	3.59692	3.41823
3799	KIF5B			2.05941	1.97895	3.05411	1.61666			1.99628	2.76029	0	2.77274	1.665	2.28238	1.09318													1.73782			1.82189	1.66788							2.96149	1.86781	2.67404		2.19069
3831	KLC1	2.40525	2.81872	2.80319	1.6541	2.63532	2.01414	2.28395	2.44844	2.62198	2.664	2.60698	2.56341	0	2.49457	2.5684		2.47905	2.37851	1.54996	1.36728	1.59495			2.27818	1.57754	1.44811	1.61963	2.10181			2.62806	2.40287	2.57117	2.36273	1.77728	2.652	2.54379		2.75714	2.44733	2.89153	2.56583	2.58362
3837	KPNB1	4.43718	5.00738	5.08426	4.33476	4.86201	4.4207	4.21589	4.7774	4.06459	4.96837	4.65999	4.9756	4.00013	4.41014	4.36937	4.59406	4.7018	4.64801	4.75312	4.78837	4.18439	3.85529	3.99956	4.64259	4.28973	4.41618	4.20317	4.92501	4.32401	4.11287	4.46783	3.94313	4.49447	3.89776	4.54046	4.22665	4.37093	4.43639	4.29188	4.15043	4.29871	4.16082	4.00337
3838	KPNA2			4.04193	3.30692	2.57881	3.34145	3.04929	2.91972	2.78299	3.09142	2.53102	2.55924	2.95491		4.08975					3.63154								2.38346			2.44354		3.07303			2.25124		2.38198	1.9618	2.19699	2.94195
3839	KPNA3	0		2.98635		2.70671	3.38646	2.75663	2.76077	0	3.15917	3.28069	3.13292	0		0		2.7647						2.64934			2.81005	2.69602					3.10369	3.078	2.41258		2.96612	2.67616		2.79485		3.00264		2.60052
3840	KPNA4	2.9099	3.04918	3.12699			0			3.14001	2.96243	0	2.94533	0		3.62407			2.41627			2.62121				2.90541	3.46015		2.83787	2.8009		2.85819	3.10873	2.84992			0	2.71567	3.43501			2.92188
3842	TNPO1	3.70763	4.57295	4.42735	3.41631	4.43068	3.51934	3.74059	4.39711	3.36223	4.52195	4.21377	4.63777	3.39056	3.4046	3.66831	4.38572	4.21624	4.32077	4.4389	4.44508	3.41419	3.23663	3.21528	4.48393	3.58579	3.59071	3.16462	4.4204	3.49878	3.4731	3.33732	3.32709	3.88511	3.72266	4.06582	3.46947	3.82814	3.65863	3.55501	3.47716	3.65138	3.60868	3.51541
3843	IPO5	3.14763	3.73829	4.26764	2.64875	4.07557	3.23742	3.38975	4.40835	2.98055	3.91631	3.74867	3.82501	2.25093	2.71953	3.45822	3.81441	3.9447	4.26975	4.22166	3.94972	3.36164	3.48589	3.16388	3.90973	3.10889	3.59469	3.06492	4.44392		3.26902	2.96662	4.06856	2.87527	2.96876	3.98708	3.0957	3.12378	3.10157	3.6474	2.48158	3.55017	3.28144	2.96289
3845	KRAS	3.68989	0	3.52645	4.04206	3.7785	0	4.22084	3.33999	3.73193	3.97541	0	3.25699	4.07986	3.169	3.65415	2.8892	3.68365	2.86537	0	2.92981	0	3.91688	0	0	0	3.54828	0	3.02629		0	2.76489	2.8386	3.66842	0	2.87923	3.59769	3.51166	3.8642	3.51929	4.0096	2.82008	3.08843	2.75818
3848	KRT1	5.24368	6.04889	4.69577	4.77411	5.06495	5.32675	4.63478	5.18668	5.60492	4.74596	5.14671	5.42673	4.55907	5.51914	4.67585	4.79899	4.91124	5.10513	5.65208	4.74253	5.20911	4.95661	4.42703	4.95939	4.54561	4.95887	5.18275	4.73277	4.83195	4.6708	4.99705	5.54496	5.1667	4.95427	5.29268	5.2211	6.46147	4.74661	4.77187	4.83839	4.53723	5.00785	4.79669
3849	KRT2	4.56319	4.69107	4.32398	4.29486	4.3001	4.83591	4.31896	4.52812	4.20398	3.94005	4.16784	4.40151	3.6794	5.74606	4.24234	4.04374	3.92768	2.71775	4.38778	3.78399	4.13199	3.73817	0	4.10827	3.5142	3.49547	3.32977	2.21337	4.43479	4.27338	4.32999	4.44917	4.77878	4.5707	4.82564	3.91205	4.64254	3.64512	3.71771	4.06083	4.11985	3.78238	3.73093
3852	KRT5	4.02926	4.9559	4.61031	4.01792	4.38395	4.09952	4.39957	4.11605	4.84152	4.7495	4.37896	4.72728	4.22326	4.21817	4.23882	4.66985	3.67761	4.16427	5.14891	4.0265	4.01052	4.86578	4.52326	3.77458	3.99077	3.96578	4.40464	4.31421	4.02007	3.72991	3.85746	3.18918	4.22766	4.06495	4.54223	3.93714	5.38704	4.18617	3.74459	5.01364	4.04187	4.24324	3.9518
3853	KRT6A	4.41039	5.14263	4.33579	3.74348	3.8513	4.13964	3.7165	4.25402	3.96374	3.53431	4.4288	3.93966	3.38597	0	3.67536	0	3.65654	4.31733	4.47307	3.39063	0	4.90401	3.47348	0	3.50802	3.78562	4.70463	3.71656	4.24627	3.63904	4.16548	3.67321	4.29176	3.80825	4.48803	4.21591	5.26369	3.78158	0	4.88572	3.26326	3.62716	3.53008
3854	KRT6B	0	4.6758	4.283	0	0	3.15981	4.07774	4.28137	3.18679	0	4.16014	3.6134	0	5.29729	0	0	0	4.82735	4.17396	0	0	3.78821	0	0	3.55529	3.92869	4.40282	0	0	4.28282	3.68522	4.84131	0	3.47546	0	4.81553	4.75847	0	0	4.53857	0	0	2.90344
3855	KRT7	0	4.93087	4.77809	5.19348	5.56282	5.70452	4.9131	5.76279	5.15185	5.1564	5.18355	5.26627	4.97154	3.35865	4.29758	5.59158	4.21872	5.48529	5.10474	5.53544	5.36485	4.47659	5.28934	5.53597	3.91662	4.26383	5.28611	5.5105	4.31172	5.10687	5.59772	4.85414	3.60481	5.38964	5.47574	4.22292	0	5.33099	4.26279	5.37504	4.14777	3.4885	4.16685
3856	KRT8	0	5.12839	5.42535	4.77115	5.83945	5.47437	4.46718	5.77762	5.08801	5.53169	5.60741	5.21075	4.93374	4.03028	4.36717	5.63255	5.04314	5.60482	5.33293	5.82468	5.36922	5.57235	5.27947	6.31624	4.66456	4.61487	5.59554	5.52709	4.478	5.24102	5.65569	4.95479	5.37214	5.23195	5.67489	4.69557	4.53128	5.50515	4.60187	4.99642	4.55087	4.60993	4.84793
3857	KRT9	5.15386	5.8676	4.53578	4.70635	4.9559	5.20239	4.42072	5.06983	5.56789	4.65021	5.00619	5.30344	4.37409	4.61266	4.58457	4.74852	4.8616	5.02572	5.72073	4.6185	5.08689	5.00945	4.49203	4.23922	4.37551	4.90176	5.19596	4.70474	4.62744	4.52021	4.95415	5.5427	5.09808	4.88029	5.14064	5.23676	6.32606	4.7852	4.71298	4.8611	4.39657	4.94916	4.74594
3858	KRT10	5.06312	5.2535	4.69271	4.96725	4.93747	5.30172	4.693	4.9334	5.03864	4.6218	4.97565	5.01904	4.55668	5.97276	4.49354	4.69012	4.4704	4.38138	5.17898	4.43962	4.75845	4.3446	4.30879	4.98142	4.34221	4.41275	4.85621	4.41129	4.99502	4.87302	5.2698	4.90043	5.2287	5.0434	5.27209	4.5562	5.40297	4.23299	4.39603	4.57849	4.61681	4.69622	4.53629
3860	KRT13	0	0	4.43018	4.60929	4.97321	0	4.43047	5.08288	4.84586	0	0	0	0	0	3.66799	0	0	0	0	0	4.73708	4.79241	0	0	0	4.02561	0	0	0	4.65335	0	4.43667	4.64086	0	4.86969	4.16695	0	0	0	0	0	0	0
3861	KRT14	0	4.99937	3.13026	3.14678	3.96182	3.89082	3.59057	3.36714	4.60883	0	3.96395	4.34508	0	3.63927	3.16888	5.2848	4.11066	0	4.77841	2.53596	4.91575	3.76024	0	2.86034	0	0	5.21352	4.32242	3.54689	0	5.13609	3.37772	3.94393	3.47631	3.97286	3.63504	5.37994	3.00907	3.54975	3.84131	0	3.68448	3.87731
3866	KRT15	0	4.21789	4.78096	4.74887	5.20275	4.76302	4.65712	5.12358	5.01667	4.80588	4.7051	4.64486	4.2111	0	4.07688	5.00214	4.4202	4.66338	4.52344	4.94798	4.95475	5.03146	4.69029	5.23209	4.27553	4.34019	4.4115	4.76911	3.71279	4.84636	5.2326	4.65681	4.6685	4.34606	5.08366	4.34249	0	4.9671	4.01369	4.61435	3.91162	0	4.37175
3868	KRT16	3.66635	5.33351	3.408	3.60176	3.37076	4.03654	0	3.14209	3.98191	3.16619	4.22431	3.27089	3.72751	2.76213	3.49806	3.27551	2.75925	3.72331	4.49163	4.34102	3.24788	4.68944	4.32612	2.74659	3.85142	3.88068	4.06841	3.83765	3.60749	0	5.13744	0	3.93292	3.2755	3.94612	4.4419	5.66077	3.29931	3.1608	4.89418	2.97511	3.18433	2.57465
3872	KRT17	0	4.4733	0	0	4.1576	0	4.37975	0	4.58032	3.82439	4.72692	3.84936	4.19635	0	3.80518	4.19134	4.37817	4.63283	4.38935	3.86848	4.90872	5.10495	4.82935	3.81616	3.88584	3.83804	4.47499	4.57021	0	4.44225	5.28425	0	4.33887	0	3.73396	3.90379	4.7897	4.42681	3.76226	4.02245	0	0	3.92017
3875	KRT18		3.02899	3.42112	4.446	4.79421	4.51497	3.70071	4.42532	3.73106	4.43833	4.47059	4.36535	3.61902	4.16657	0	4.19098	3.8875	4.82476	4.20685	5.01734	4.75929	4.88073	4.6523	5.58457	0	4.22904	4.60139	4.14331	0	4.47411	5.0368	4.15531	4.95526	4.59918	4.10438	4.25758	4.14813	3.96012	2.6811	3.50882	0	3.06154	3.37025
3880	KRT19	0	5.39457	5.57474	5.35667	5.97755	6.00011	5.22485	6.03674	5.5028	5.64492	5.59609	5.52817	5.2588	3.57749	4.76074	5.67716	4.74559	5.82127	5.44825	5.86305	5.69896	5.47731	5.56351	6.20415	4.83837	4.8743	5.65444	5.7275	4.92237	5.58159	5.88704	5.28152	4.85724	5.67659	5.89437	4.41935	0	5.74016	4.65208	5.74262	4.85429	4.64704	4.85443
3887	KRT81		0	0	3.19784		3.57483	0	0	0	0		0	3.91921	0	0	4.23837		2.82456	0	4.26936	0	0	4.14623	0	0	0	4.36244	4.18395	0	0	4.3965	0	0	3.11864	0	4.10303	0	0	0		0	0	0
3891	KRT85		3.56561	3.31652	4.0837	4.16254	4.46655	3.82364	0	3.90348	3.59044	3.76508	3.75178	3.97921	0	3.28845	4.31047	3.16169	3.83658	3.53608	0	0	3.31312	4.0279	0	0	0	4.22097	0	0	3.77411	4.51626	3.6135	0	4.12653	3.98947	3.01171	0	0	3.12506	4.09934	3.27499	0	0
3892	KRT86		0	0	3.15773		3.53471	0	0	0	0		0	3.87909	0	0	4.19826		2.78444	0	4.22925	0	0	4.10612	0	0	0	4.32232	4.14383	0	0	4.35638	0	0	3.07853	0	4.06291	0	0	0		0	0	0
3895	KTN1	1.67783	2.70274	2.38258	1.66523	2.04181	1.83092		2.96108	2.35663	2.93763	2.3601	2.35259		1.55675		2.29203	2.83859	2.21985	2.31502	2.7726	1.6556			2.94582		2.72649		2.53687	1.55602				1.68592		2.94675					1.52429	2.76411
3910	LAMA4	3.68147	1.81288	2.7501	2.50776	3.40933	1.79499		1.65116	2.42441				3.44469	3.2333	2.01736	2.05132	2.90567	2.36683	2.26057	2.21123	2.23211	2.81053	3.38958		3.51417	2.43833	2.93624	3.7971	2.44979	2.38314	1.95589		2.77408		3.12679		3.51956	2.12627	2.03385			2.49882	2.40264
3911	LAMA5	2.89623	0.955166	2.36089	1.99548	1.53722	2.45508	1.13189		2.64682		1.22381		1.2606	2.60626	2.15145	2.24952						1.9869	3.46839		1.65474	1.83547	2.80745	2.04798	2.27647	0.985992			1.15992	2.34916			2.36632		2.01682	2.4593		2.75842	2.46391
3912	LAMB1	3.85678		2.78823	3.20732	2.84338	3.12104	2.54691		3.02611				3.89678	3.21236	3.61959		3.11644	2.41027	2.40436	2.61352	2.76099	3.21408	3.85851	2.62464	3.63965	2.57194	3.4493	3.60009	2.86649	3.12797	2.81905		3.35463		2.87693	3.38831	4.20595	2.65834	1.37122	2.65374	2.17244	3.7421	2.66616
3913	LAMB2	2.50165		2.74727	2.71802	3.43386	2.31517	2.74737		3.33183	2.35276	2.2454	2.51296	2.58554	3.76614	2.39614	3.17356	2.40816	2.99284	2.96226		3.08225	2.79267	3.63825		3.29908	3.07204	3.47112	3.43074	3.35349	3.5067	3.00912	2.55977	3.16573	2.71455	3.08292	2.43678	3.48282	2.74129	2.1766	2.43245	1.49325	3.11058	3.25245
3915	LAMC1	4.16433	2.64967	3.35023	3.59467	3.64482	3.33014	3.04699	1.91646	3.63106	2.61295	2.72921	2.89084	3.88359	3.9607	3.62823	3.21309	3.54512	3.18211	2.90706	2.64668	3.4194	3.42174	4.17082	3.077	4.03326	3.49511	4.02792	4.13025	3.8441	3.66968	3.17987	2.41561	3.88088	2.97478	3.37947	3.45044	4.42486	2.90886	2.58222	3.00889		4.0716	3.35709
3921	RPSA	4.77851	4.81807	4.83116	5.02105	4.68499	4.93539	5.1933	4.70255	5.10467	4.60284	4.73698	4.70614	5.02228	5.0928	5.14429	4.83555	4.67381	4.7888	4.71957	4.82655	4.93999	5.22112	4.99754	4.77778	5.04508	5.1641	4.98075	4.7458	4.91295	5.16065	5.05571	5.11755	4.68585	5.11096	4.69562	5.08615	5.18791	5.0106	4.86981	5.12206	5.02472	4.76165	4.61163
3929	LBP	3.62265			3.02194	3.03999	3.07497	2.33154	2.48026	2.88065	2.46001		2.63166	3.05406	2.88928	2.37058		2.80144				3.23203		2.73875		2.86215	2.69958	3.18	2.92825	2.88738	2.68464	2.83655		2.59107	2.56858			3.20478	2.84789	2.89636	3.09018	3.00431	3.23263	3.19155
3930	LBR	3.92033	3.68015	4.27507	3.84387	4.31381	3.85854	4.19574	4.32195	4.12959	4.30131	4.29978	4.026	3.87329	4.23471	4.22289	3.8851	4.12486	4.47661	4.25455	4.22656	4.11364	3.85628	3.94381	4.37918	4.27242	4.56996	4.00668	4.38715	3.84257	4.07369	4.34429	4.35889	4.47094	3.98942	3.86035	4.20561	4.03131	3.90052	3.62416	4.02194	4.203	4.06616	3.55649
3932	LCK	3.16852	4.0036	2.77428	2.52573	4.09348	2.40936	2.2591	3.96433	3.38921	3.91042	4.28339	3.86406	2.27298	3.86371	0	3.78606	2.31346	4.28197	3.77744	0	3.92594	0	0	3.38348	0	4.00812	0	0	3.73423	2.88382	0	0	0	0	4.07483	3.82413	0	2.70993	2.56652	0	2.84141	3.58658	0
3936	LCP1	3.45845	3.19169	2.8006	2.99892	4.14523	3.05437	3.4308		3.55126	3.09183	2.90213	3.08246	2.80136	3.82705	2.69358			2.6065			3.79723	0	2.13903	2.2157	2.71455	3.05733	2.46218	2.31517	3.37173	3.28958	3.01409	2.23729	2.74984	2.40192	2.49274	3.56672		3.65161	4.21165	2.31821	4.05703	4.20348	3.48626
3939	LDHA	3.96639		3.41256	3.69759	3.70728	3.61424	3.89196	2.66134	4.02215	4.20073		4.11676	3.82363	3.81547	3.48765	3.44036	3.46069	4.18131	3.81449	3.60169	3.03246	4.39796	3.41798	3.26387	3.51099	3.10668	2.96641	2.98461	2.69549	3.84076	3.1184	2.81406	3.17006	4.58491	3.49063	3.41965	4.35892	3.74842	4.84599	3.25374	4.29744	4.22016	3.69019
3945	LDHB							2.63397		2.94638	3.15714		3.55109	2.87193		3.60651			3.10563																3.02117		2.9622		3.03112	4.17126		3.54615	3.34685
3956	LGALS1	5.16932	4.54751	4.62781	5.08754	4.62085	5.15796	5.12785	4.32603	5.05229	4.64687	4.7788	4.76868	4.7422	5.04205	4.61597	4.31628	4.8487	4.39527	4.48393	4.25428	5.07148	5.24645	5.09228	4.15959	4.95058	4.75559	5.16807	4.43693	4.92526	5.26514	5.11114	4.33526	4.83674	5.0297	4.87413	5.00324	4.81933	4.80241	4.77838	4.99232	4.58272	4.60789	4.9048
3958	LGALS3	4.59974	4.59679	4.45365	4.91753	4.59742	4.92776	4.88744	4.08015	4.85307	4.12675	4.39921	4.67275	4.49703	4.29713	3.91071	5.17612	5.01237	4.63574	4.76626	4.77521	5.26438	5.00503	4.29034	4.44222	4.44882	4.77395	4.81973	4.33629	4.44379	4.68331	4.81546	3.99903	4.35991	4.2906	4.73858	4.82563	4.33745	4.50776	4.21767	4.64669	4.62793	4.49534	4.18404
3959	LGALS3BP	5.77306	4.95381	5.49256	4.50323	4.6745	4.77937	4.361	5.06565	4.43604	5.17363	4.91785	4.80892	3.90393	4.75671	4.11595	4.27966	4.85859	5.20395	4.65564	5.35463	4.26238	4.61998	3.45542	4.80564	3.87941	4.13044	4.30326	4.62306	4.09083	4.90486	4.68756	3.56119	5.27285	4.8741	4.9247	4.50929	4.2794	4.8415	4.3365	4.57798	4.68199	4.48221	4.38006
3965	LGALS9	3.30578	3.86069	3.67146	3.86579	3.67372		4.50056	3.47185	3.62986	3.99098	3.75889	3.77322	3.7476	4.18186	3.67873	3.32478	3.28839	3.27287	3.83886	2.98468	3.99479	3.52539		3.09018	3.8644	4.05844	3.28137		3.65168	3.97689	3.91364	3.54769	4.23816	3.96977	3.80791	4.27967	3.35788	4.25153	4.12454	3.98204	3.27735	4.17506	3.44887
3980	LIG3				2.01095		2.88838	2.39244		1.60531				2.83231	1.66875	2.05014							1.70559			1.19631							1.76634								1.99196
3987	LIMS1	2.88113	3.6232			3.14315	3.45553	3.84631		3.14366	3.05633		3.59772		4.28945		2.71758	3.05759	2.91274	2.84374	2.94643	3.55215	2.88666	2.76059	2.81415		2.75256	4.48504	2.96026	3.1408	3.33672	2.80409	2.58629	2.85434	2.72852	3.84085		2.80667	2.76421	2.85653		2.9576	3.53348
3995	FADS3				2.37513			2.34389							2.41539						2.28895		2.76053	2.40101							2.13923			2.49532	2.35566			3.51575		2.50026	2.477
3998	LMAN1	5.14599	5.23506	4.29322	4.88907	4.62077	5.06987	5.04955	4.79318	5.22103	4.72863	5.07829	5.07355	5.09925	5.0036	5.0567	4.39413	4.26081	4.7835	4.19081	4.1905	4.63246	4.66569	4.74567	4.26064	4.86835	5.09315	4.43497	4.18293	4.79481	4.61601	5.05432	4.99193	4.43857	4.67073	4.21432	5.03543	4.5113	4.85007	4.41724	4.59908	5.05388	4.94927	4.54137
4000	LMNA	4.26653	3.04899	3.71213	4.62199	3.78711	4.46529	4.7747	3.32155	4.39776	3.82392	4.3023	3.6094	4.04886	4.1127	4.36071	4.21229	4.38883	3.71961	3.70802	3.28384	4.38048	4.56375	4.74354	3.37578	4.718	4.32886	4.4992	4.32706	4.47429	4.39734	4.84086	4.03258	4.02553	4.52616	3.95404	4.6332	4.80684	4.05958	3.9936	4.81113	4.10632	3.96604	3.94362
4001	LMNB1	3.91483	4.2534	4.04217	4.17931	4.26546	3.97685	4.13915	3.87608	4.13158	4.5533	4.01397	4.53554	3.77782	4.40823	4.64053	3.63653	4.31243	4.39065	3.91893	3.78178	4.30214	4.12783	4.29261	4.22466	4.19415	4.45927	3.98612	4.21855	4.33534	4.2045	4.32301	4.02642	3.97008	3.93295	3.66998	4.52204	4.35358	4.05702	3.70265	4.06801	4.03112	4.08001	3.82325
4015	LOX	4.47536	3.71505	3.91185	4.4651	4.01565	3.85783	4.08111	3.84904	4.82194	4.14297	3.13531	4.01023	3.37755	4.03429	3.29358	3.30814	4.39265	3.24433	4.29938	3.28247	3.25183	4.22586	3.83641	4.18918	4.39317	4.15512	4.00528	3.69611	3.55912	4.5378	3.54154	3.5128	3.80892	4.51089	4.76021				4.5427		3.0409	3.58953	3.91414
4026	LPP	3.26927		3.22064	3.22409	4.03756	2.8518	3.62339	3.14632	4.25732	3.42394	3.74925	3.66423	3.02432	3.58827			3.05488	3.19219	3.21013	2.81009	3.08376	3.63692	3.3423	2.75863	3.93224	2.83277	3.07652	2.96368	3.02853	3.6422	3.71822	3.27588	2.8473	3.79092	3.74579			2.98621	4.01508	2.43305	3.63265	3.26361	3.56876
4034	LRCH4					2.4221	1.435	2.1266	1.59396	2.35917	2.14034				2.81144							2.82512				2.31169	2.96044	2.6479		2.85066		3.07896	2.57729				2.97412	3.5941	2.42851	2.41968		2.5542	2.93962	2.49029
4035	LRP1	2.75743	2.69841	2.51423	2.00033	2.88245	1.98422	3.03592	2.08172	2.50912	2.54448	2.12588	2.2907	1.78854	2.79969	1.47067	2.03659	3.04477	2.20287	2.50514	1.12493	2.27879	2.99735	2.06924	1.96204	2.30444	1.84259	2.39818	2.19793	1.94694	2.27213	1.6984		2.39942	2.22515	2.92582	2.11542	2.29556	1.59616	1.64585	1.08015	1.35359	2.32197	1.98758
4047	LSS			2.63142	3.02946	2.92695	2.41178	3.39861	1.83261	2.42905	2.423	1.82709		2.26582		3.24523						2.54347	3.31302	3.6151	2.41255	3.37092	3.61596	3.31824	2.66806	3.09652	3.63218	3.2344	3.48612	3.04129	3.29995	2.68922	3.21927		2.52163	3.43472	3.70371	3.29372		2.72064
4053	LTBP2	3.24369	2.81025		1.78464	1.59701	2.76058	1.91177		1.54408	1.94817	2.45322	2.65169		2.96154			2.49857				1.77461	1.29346	1.91159		2.07086	1.51606	1.65953		1.94898	1.40693	1.77767		2.5269	1.90556		1.60944	2.07071	1.52735		1.49856		2.2575
4056	LTC4S	3.93726				3.89029			3.82062						3.84254			3.89958	3.81099	3.78257					3.80248			3.91816		3.93195	3.5364								3.63574				3.79532	3.81689
4060	LUM	3.39699		3.25233	3.68462	4.25357		3.30728	3.80198		3.94163		2.67048		3.9926	2.36009	4.14027		4.36018	3.83705	4.09714	3.88826	2.95829	3.00358	4.47817	3.75712	3.65702	4.25186	2.82128	3.8858	3.82071	2.92571	2.43366		3.38296	3.92989	3.04149			2.69742			4.22662	3.9076
4065	LY75		2.05117		1.77523	2.04977		2.05732			1.49153		1.91241	1.05532	1.70422		1.18507		1.06373	1.42372	1.20092					0.838198					0.886533						1.59486				0.808142	1.96496	1.01027
4067	LYN	4.86839	4.96226	4.62209	4.57403	4.81488	4.4675	4.79318	4.63395	4.65371	4.83008	4.84873	4.97274	3.96941	4.61926	4.24029	4.43949	4.73678	4.69603	4.81975	4.69076	4.63254	4.25239	4.27289	5.02908	4.41296	4.5195	4.21503	4.77916	4.80928	4.70958	4.59408	3.75799	4.37293	4.67079	4.55511	4.80478	4.24694	4.62241	4.48701	4.69299	4.39482	4.40913	4.27066
4072	EPCAM						3.10943	2.48946							2.5908	3.25123	2.75948		2.70339		3.05189		2.59957	2.71745	2.51431	3.20392	3.57941	3.11732	2.79158	3.49161		3.52827	3.58732	3.30342			2.9394		2.85653	3.02044	3.56678	2.72799		2.85859
4121	MAN1A1	3.52695				3.5101	3.44171	3.33236		3.36319			3.68817	3.07568	3.23553							3.35595	3.16746				3.23273				3.14757								3.10158			3.23297	2.99201
4124	MAN2A1	2.1857					2.27431			2.60504				2.16974	2.61578															2.11862	2.46246				2.67456		2.67857		2.16352	2.24801	2.0474	2.7636	2.43559
4128	MAOA			2.61131	3.23809	2.81454				0	0	3.34308	3.07346	0	2.97676	2.98435					2.68858	2.85264	2.76907	0				0		2.96252	4.06923			3.11456	3.27543		0	3.45122	2.14388	2.90943			2.78621	0
4129	MAOB		2.68317	4.28219	4.5735	3.42645		3.16864		3.67694	4.23457	4.66771	3.70213	4.42399	3.65342	4.14762	3.54822		3.2697	3.70774	4.09146	3.26742	3.09124	4.26061	3.35936	4.16322	3.14847	3.88739	3.70845	3.32763	4.42528		2.51963	4.0938	4.88941	2.50148	3.73776	4.91643	2.09466	4.1786		3.60443	3.98725	3.78091
4130	MAP1A	1.20501			1.4861	1.21801		1.39447								0					1.49486	1.3878	1.81911	1.89976		2.50364	1.58848	1.79761		1.48504	1.65101	2.00419				2.09101
4131	MAP1B	1.49007			2.76137	1.43938							2.21928			2.34943						1.44135	1.87266	0		2.36565	1.64203	1.85116		1.53859	1.70456
4141	MARS	3.83659	4.38699	4.46022	4.05885	4.43938	4.18677	4.15395	4.54158	4.24292	4.42628	4.43694	4.45489	3.88781	4.12611	3.86805	4.18203	4.34032	4.20906	4.1532	4.42176	3.862	3.95661	3.50498	4.12887	3.63094	3.90538	4.114	4.30747	3.80695	3.86488	4.00515	4.0674	3.89633	3.6642	4.02209	3.84426	3.902	4.10126	3.96262	4.06591	4.24283	4.05024	3.82804
4144	MAT2A		3.24659	3.50157	3.12614	3.35631	3.37472		3.08046		3.25629	3.62032	3.59971			2.94226			1.99061	2.65258	3.00923						2.95626		2.92844		2.78003		2.99799		2.89179				2.88518	2.9688		3.06651
4147	MATN2	3.16175												2.67838	2.02693	2.18307								3.1167		2.72587		2.72563		2.9115					2.37465		2.20599						2.4244
4154	MBNL1									3.34308					3.46331							3.25143	3.3392	3.12522		3.32183				3.25986	3.20496	3.15703	3.00193	3.07115	3.33291		3.29662	3.39446	3.39312	3.67547	3.30098	3.91852	3.601
4171	MCM2				3.74294		2.4809	3.00192						3.38947	1.90418	3.59351							1.65215	2.60083		3.31855		2.76695			2.06325	3.5976	2.1831	1.56563			2.44782	2.44964	3.19237	2.39333	3.15138	3.05814	1.88689
4172	MCM3				3.25438		1.30168	1.786				2.02846		2.22962		3.15169										3.07868		2.46873			2.59564	3.10575	2.38882	2.49187	2.70538				2.58218		1.7905	2.55088
4173	MCM4				3.86594			2.55958		2.56002	2.18722			3.18074		3.47017	2.55768				2.66305		2.50262	2.71153		3.43022		2.82254			2.6093	3.64411	3.19911	2.21505			2.91132	2.27918	2.95293		3.34817	2.87789		2.56303
4174	MCM5				3.4926		1.94709	2.77405		2.54216				2.68493		3.52825	2.50289	2.72189			2.83267			3.0131		3.31082		2.72631			2.93214	3.09849	3.10339				2.49647		2.83642	2.67178	3.12084	2.90457	2.591	2.58832
4175	MCM6				3.56473		2.0722						1.61154	3.53242	1.88339	3.15271			1.96618							3.05921		2.50085				2.711										2.66461
4176	MCM7		3.07283	3.46435	4.37532	2.4395	3.6834	3.90153	3.26584	3.6803	3.6358	2.91105	3.4113	3.95968	2.665	4.13524	3.10612	2.25535	2.46643	2.5139	3.58187	2.58922	2.65255	3.28279	2.85325	4.15096	2.37812	3.25483	3.17653	2.68165	2.98578	4.24436	3.73143	3.01504	2.48725	1.78174	3.3328	2.52672	3.85657	3.22211	3.9107	3.36591	2.98166	3.13442
4191	MDH2	4.51361	5.12077	4.90611	4.80165	4.93566	5.28619	5.15936	4.95874	4.69435	4.82902	5.35396	4.73984	4.64921	4.34716	5.09831	5.03368	5.03443	4.94472	5.16792	5.05464	4.68616	4.66921	4.77877	4.78759	4.8877	5.07687	5.06532	4.81695	5.08713	4.8516	4.9972	5.17216	4.78545	4.83869	4.86055	5.07602	4.81298	4.68995	5.06932	5.16159	5.03284	4.82538	5.12368
4200	ME2				2.87167		2.85025	3.12011		2.66769				3.21947	3.01831	3.44641								2.42166			2.75257	2.77268		2.78015		3.07286	3.08824	3.05054			2.8704			3.84583	3.15133	3.81222	3.38783	2.37875
4217	MAP3K5		2.71363			3.07289		1.57854	3.48637	2.06352	1.69457	2.71786	2.72689		2.22379		2.05835	2.50627	2.62497	2.66501	2.29172	2.14266	1.74551		2.68544	2.03074	2.37724	1.81091	2.37131	1.87849	1.96263	1.48413		1.5587	1.62716	2.2726			1.92999				2.26512	1.81361
4218	RAB8A	0	3.29691	3.81944	4.44951	4.11806	3.70658	3.98156	3.9756	4.24982	4.15813	3.50062	4.17681	5.07846	3.69719	3.02135	0	4.0929	3.0665	0	3.26884	3.49279	4.9717	0	0	3.3651	4.36843	3.78012	0	3.50529	3.4057	3.63412	3.51159	3.21938	3.1304	0	3.73012	3.74865	3.75181	3.87011	3.13917	3.97474	4.71942	3.23209
4240	MFGE8	5.20707	4.28844	5.32286	5.11807	4.48403	5.42155	4.41737	4.749	4.30074	5.03897	4.8641	4.39447	4.76014	4.2623	3.84552	4.82028	5.11944	4.57798	4.57336	5.92258	3.8411	3.77712	4.70759	4.79406	4.9738	4.10272	5.62136	5.98543	5.10972	4.25087	5.08233	4.10582	4.23932	4.83562	5.09924	3.533	4.88092	3.61805	4.72804	4.29768	3.60411	4.00771	5.42367
4241	MELTF				1.54071													1.80315	1.71248							2.148				1.98767			2.02846	2.69163	1.82665				1.37113	1.84769				2.14444
4245	MGAT1	3.01551			2.85084		2.89902	3.03776	2.19662	3.69589		3.10033		2.99689	3.56961	3.64246		2.94469	3.07091	2.8022		3.43572	3.81931	2.99522	2.00775	3.07567	3.19161	3.08401		3.17322	3.61728	3.63223	3.02949	3.16269	3.14726		3.97034	3.02948	3.76157	3.09762	3.67871	3.52814	3.50514
4258	MGST2	3.8564			4.01238	4.18304	3.91009	4.43085	4.01881	4.32768	3.9386			4.06913	4.32714	4.14323			3.89468	3.81068		4.37608	4.44991	3.80629	3.91672	4.0346	4.19531	4.06597	3.7131	4.08689	4.06126	4.02625	4.16122	4.12284	4.13727	3.86909	4.17409		4.03701	3.91064		3.96399	4.10376	3.87297
4313	MMP2	3.33568		2.94895	2.97997	2.62925		2.9019	1.97048	3.23999		2.46932	2.30344		3.16791			3.51132		3.14957		2.85218	2.5763	2.81836	3.27916	2.77451	2.81227	2.88349		2.59021	3.38784	2.60557		2.54887	3.21944	3.42004	2.52673			3.24879	2.33679	2.47663		2.72639
4323	MMP14	2.37221		3.85008	3.56943	3.29272	2.31972	4.11828	3.91022	2.70117	3.09997		3.10127	1.67709		3.80065	3.97162	4.03592	3.1206	3.97676	3.83177	3.33817	4.34115	3.95287	3.95399	4.24782	3.26793	4.03638	3.85888	3.31471	3.99598	3.07935		3.65798	4.20658	3.92013	3.51589	4.30112		3.54206	3.49241
4343	MOV10				2.15439		2.17315	2.39608	2.89045	2.19945	2.24021	2.716	1.88858	2.61677	2.59597	2.58531			1.87612	2.70333	2.05927	2.77042	3.31629	2.47075	2.36336	2.47569	2.95247	2.57902		2.15299		2.70451	3.7808	2.65508	1.62188	2.4809	2.53919	3.18854	2.99305	2.58118	3.00797	2.70308	1.68515	2.15179
4350	MPG															2.51908						1.8346	2.02962			3.23572	2.37311			2.53693							2.47149	2.71356		2.00228		2.24321		1.97034
4361	MRE11									2.11366				2.63403								2.48978	2.69676			2.67739	2.94477	2.67969		2.61705	2.62655	2.71998	2.72102		2.81279		3.04303	3.12999			2.88079
4363	ABCC1	2.00203	2.84133	2.36842	2.34012	1.97099	1.82527	2.76047	2.07529	2.16436	1.68296	2.10024		2.51625		2.5447	2.13171	2.46513		2.70499	2.15167				2.17292	2.74206	2.0367							2.34761		2.3924					2.39098	2.22299	2.45584
4430	MYO1B	3.66617	1.93549	3.11286	3.93717	3.87566	3.02531	3.59998	3.65399	3.81073	3.24614	3.78389	3.07786	3.79848	3.73745	3.88657	2.7706	2.7706	2.79765	2.48283		3.09511	4.27983	3.89145	2.81425	3.82112	3.63464	3.76962	2.86138	2.9713	3.20991	2.20415	3.2846	4.00317	3.39717	3.15548	3.24132	2.66218	3.34878	3.61549	3.71576	3.41462	3.68267	3.50309
4436	MSH2		2.97627	3.2951	2.6627	2.35856	2.94722	2.74379	2.38226	2.76379	3.07017	2.41042		2.27735		3.37932	3.10192	2.27148	2.30859	2.34114	3.74171	2.12997		2.12183	3.40026	3.22142	2.71507	2.51064	3.41895		2.31872	2.6489	2.73557						2.61839	1.80266		2.68258		1.2224
4438	MSH4								2.90221						3.75911	3.0841									2.95115		3.03263			2.65324	3.21317	2.57253		3.08211	2.91017		3.21032	3.16305	3.24495	2.62348	3.13605	2.87468		2.65121
4478	MSN	2.45181	2.19843	1.99227	3.22557	2.4971	3.45023	2.62864	1.98602	3.65913	2.0912	2.26067	2.29146	3.6846	3.51862	2.53279	3.10423	2.46723	2.91399	1.91778	2.04104	3.39333	3.3589	3.54627		3.60527	3.51123	3.40882	2.12206	2.51679	3.57152	2.7526	3.25474	2.47819	3.50391	2.1812	3.34077	2.54157	2.49405	4.50155	2.73194	4.09588	4.04291	3.54503
4508	ATP6	4.32932	4.46814	4.37319	4.44411	4.37611	4.57628	4.53085	4.56361	4.45371	4.52286	4.50935	4.45038	4.54121	3.90918	3.74959	4.19691	4.2075	4.09727	4.09		4.01567	4.04797	3.9184	3.8183	4.04859	4.16445	3.96933	3.93068		4.12859		3.90935	4.08726	3.83789	3.4032	3.61747	4.12625	3.9181	3.85162	3.8519		3.86886	3.78056
4509	ATP8	4.13692		3.80591	4.30759	4.50467				4.28481	4.62503	4.59889	4.46598			4.02177	4.67316	4.27373	4.54952			3.95537	3.79717	4.14416		3.87671	4.39493	4.11012			4.3398	4.23033	4.03335	4.19267	3.69939	4.36121	4.23256
4513	COX2	4.12266	4.0816	4.17005	4.98222	5.41228	5.17452	5.24749	5.20682	5.18015	5.19418	5.16907	5.30099	5.50837	5.13949	5.00249	5.07303	5.29603	5.34532	5.12056	5.06324	5.21852	5.17344	5.09945	5.21005	5.24605	5.02952	5.27752	5.13633	5.28231	5.19209	5.12598	5.20494	5.2664	4.9821	5.06288	5.24447	5.18526	4.60338	5.0189	4.85347	5.20796	5.17101	4.88911
4514	COX3			3.59601		3.80329			3.8068	3.67495	3.71157		3.75838	3.97186				3.3623				3.61762			3.59725			3.74196			3.64517			3.58709
4522	MTHFD1	2.91171	3.36903	2.94165	3.6433	3.50389	3.43603	3.3922	2.04465	3.52566	3.32304	3.18725	3.48798	3.26596	3.20385	3.29586	2.50205	2.48272	2.96523		3.43458	2.95311	2.55836	2.55944		2.44474	3.20954	1.96056	2.05123	3.86508	3.01316	3.88076	3.06682	2.35784	2.58566	0.79644		3.12585	2.90743	3.86434	2.40136	3.89293	3.39434	2.97881
4535	ND1	3.38019		3.90582	3.77863	3.37811	3.89284	3.7251	3.54968	3.75019	3.06406	2.83339	3.1204	4.03729												2.56006		2.33516														2.46589
4538	ND4	3.4145		3.24951	3.58689	3.50239		3.60017	3.60473	3.70654	3.47323	3.61821	3.32039	3.84011	3.49548	3.38828	3.41486	3.55677	3.59231	3.30776	3.25063	3.43601	3.3049	3.28009	3.43126	3.5102	3.35838	3.62002	3.39829	3.44028	3.40836	3.35002	3.60557		3.37556		3.50901		3.40551		3.35462	3.44091	3.39631	3.25437
4542	MYO1F	3.34534	3.20867		2.60452	3.50804	2.67257	2.90732	0	3.18388	3.26424	2.27392	3.58192	2.5432	3.54082	0						3.31396	2.68465	0		0	0	0		0	2.47535	0	0	0	0		2.51567		2.72395	3.38389		2.75683	3.61133	0
4580	MTX1	2.11893	2.65133	2.72576		2.22108	3.05243	3.40545	3.19818	2.42322	2.99968	3.06238	3.08842	2.34231	3.00503	3.44838	3.30367	3.36569	2.89007	2.78259	2.85461	3.13417	3.00295	3.26908	2.74251	3.2605	3.4897	2.81531	2.96839	3.33659	3.26084	3.33713	2.83027	3.12661	2.61122	2.75425	3.41926	3.52046	2.80941	2.75197	3.36012
4599	MX1	0	4.75756	4.11248	3.80484	2.05262	3.41238	3.68611	2.87085	3.90606	4.72947	2.78349	4.38611	3.16434	4.55312	3.59135	4.31772	3.17767	3.28016	4.21866	4.16209	3.61937	3.48683	2.94451	2.99427	3.50557	4.65594	3.0569	3.9925	3.20665	4.1316	4.06819	3.23156	4.8943	5.07712	3.02489	4.08872	2.92416	4.85848	4.10882	5.02502	4.62271	3.87632	3.1577
4600	MX2	2.74909	4.27905	3.91415	3.95373	3.94176	0	3.59427	3.52894	3.38512	4.34587	3.01856	4.73168	3.18036	4.44162	3.29971	3.86358	4.04916	3.68785	4.01258	2.98598	3.50712	3.65704		4.19547	3.22667	4.11758	2.85935	4.03808	3.54653	3.67102	3.33789	2.68016	4.48628	4.25119	3.43344	4.37247	3.54549	4.28443	3.83994	4.50515	3.676	3.79226	3.43481
4627	MYH9	5.14723	4.21394	4.55795	5.27447	4.95313	5.16058	5.29201	3.86185	5.3357	4.12503	4.66703	4.65442	5.27438	5.28274	4.9859	4.6625	4.85689	4.33462	3.71487	2.83415	5.29187	5.63275	5.34887	3.77646	5.41612	5.11321	5.36011	4.16629	5.10058	5.39658	5.29089	4.80269	5.01031	5.31731	4.84138	4.94077	4.73653	4.95865	5.16349	5.06922	4.99104	5.04616	5.05643
4628	MYH10	4.01222	0	2.54822	3.52981	2.9888	3.52143	3.85427	0	3.98323	0	2.94521	2.46492	3.58491	3.69367	3.60162	2.54514	2.15487	0	0		3.6083	4.03396	3.79897	0	3.52857	3.72973	3.70204	0	3.38141	3.91891	3.26461	3.43194	3.72928	3.54829	2.77862	3.04474	3.26665	3.1548	3.28911	3.14299	3.06952	3.33402	3.21569
4629	MYH11	0	0	0	2.4202	3.72397	0	0	0	4.82599	3.16312	0	2.82152	3.61957	4.01257	0	2.86763	0	2.84852	0	0	2.92553	1.97634	2.95874	0	4.0109	0	3.40336	0	3.94534	3.51144	0	0	0	2.50433	3.22318	0	0	2.07634	1.88089	0	0	2.04977	3.58965
4632	MYL1	4.48405	4.22386	4.17986	4.13793	4.36831	4.22265	4.34038	3.84903	4.38999	4.09546	4.31838	4.08753	4.10181	4.3342	3.91747	3.38248	4.16554	3.202			4.26318	4.52248	4.20451	2.78031	4.46788	4.0435	4.39694	3.82743	4.16808	4.32079	4.36688	3.06296	4.13858	4.33661	4.35086	4.02278	3.61865	4.01248	4.20992	3.88619	4.04551	3.97574	4.20112
4634	MYL3	4.43081	4.17061	4.12662	4.08468	4.31506	4.16941	4.28714	3.79578	4.33674	4.04221	4.26514	4.03428	4.04857	4.28096	3.86422	3.32923	4.11229	3.14875			4.20993	4.46924	4.15127	2.72707	4.41463	3.99026	4.34369	3.77418	4.11483	4.26755	4.31363	3.00971	4.08533	4.28336	4.29761	3.96954	3.5654	3.95923	4.15667	3.83295	3.99226	3.92249	4.14787
4637	MYL6	5.47444	5.18939	5.22992	5.25112	5.4082	5.31986	5.43969	4.91413	5.48984	5.06512	5.37864	5.20452	5.09699	5.35505	4.98638	4.80159	5.17891	4.77425	4.44893	4.53614	5.27831	5.51698	5.34127	4.70752	5.48039	5.18219	5.43294	4.98924	5.20071	5.3658	5.40243	4.68885	5.15261	5.21121	5.39871	5.05799	4.78726	5.0345	5.20525	4.96583	5.15151	5.02731	5.18158
4638	MYLK	2.71676	2.939	2.63131	1.30228	2.65796	2.39126		2.89412	1.86836	2.8138	2.98706	2.73774		2.33773	2.43433	2.55769	2.58479	2.76611	2.67943	2.68178	2.32495	2.49474	2.3282	2.73747	2.47071	2.31217	2.49588		2.36327	2.40972	2.48433	2.38456	2.12872	2.4713	2.10174		0		2.33739
4641	MYO1C	4.0329	3.83378	3.18105	4.21304	4.47577	4.1962	4.51163	3.02287	4.4039	3.8698	3.90494	4.20513	4.09815	4.62079	3.75274	3.70903	3.89101	3.87296	3.38107	3.13455	4.31719	4.64693	4.56919	3.1389	4.28652	4.19827	4.54718	3.59321	4.33351	4.64738	4.29843	4.13658	4.19994	4.53299	3.80853	3.9822	4.08846	4.5062	4.20408	4.28639	4.19395	4.36412	4.35914
4642	MYO1D	3.06355	2.69986	2.52445	3.61051	3.98682	3.29711	4.48664	3.05268	3.79293	2.43529	3.3406	2.83537	3.40699	4.07348	2.45417	1.74131	3.31078	2.0232	1.56878		3.4504	4.06377	3.49293	2.03021	3.27488	3.56523	4.21964	2.36008	3.7258	4.00175	2.93523	2.68703	3.42909	3.81264	3.25974	3.15522	3.13935	2.85923	3.60946	2.74836	3.09661	3.85914	3.30073
4643	MYO1E	2.28509	3.06143		3.00828	0	2.96961	2.69239	3.01321	2.8987	2.76217	2.24266	3.19258	2.51195	3.10388	2.62551	2.36609	2.87434		2.26232		3.32953	3.66786	3.19271		3.07419	3.32845	3.11051		3.3414	3.4341	2.9897	2.49625	2.77239	3.28834	2.35424	2.48441		3.21353	3.20175		3.13095	2.71417	3.31136
4644	MYO5A	1.25669			1.52722	2.1168	0.909022	1.75685		1.52187			1.38064			2.14539						1.9315	2.28304		1.7364		2.0358		1.87259		1.70373	1.98783	1.98835	1.8146		2.03613		2.29834	2.046	1.79234			2.39212	1.49208
4645	MYO5B				2.57528	2.08185	2.2705	2.28986			1.78583			1.244		1.36254	1.15539							2.65175			2.11771	2.79792	1.36907			3.07988	2.48657		1.42863					2.6575	2.64161	1.9141		2.62633
4646	MYO6		2.21877	2.29037	3.94503	2.67237	3.81514	3.65029	2.816	3.21707		2.50285		2.98359	3.45439	3.24927						2.43757	3.62348	2.56907	1.89683	2.95672	2.65346	2.86214			2.65513	3.52578	3.56134	2.32936					2.26676	3.69944	3.16569	2.85488	2.60147	3.47887
4650	MYO9B	2.21369	2.70241	2.82003	2.51891	2.42665	2.1991	2.79426	2.23364	1.97493	2.2496	2.46013	1.9411		3.11227			1.6087	1.68827	1.84378		2.91595	2.90262	2.58704	2.25819	2.73085	2.9576	2.75019		2.54958	2.62063	2.05965	2.41859	1.56027	2.6907	2.18829	2.29008	2.73413	2.49472	2.74898		2.13922	2.14177
4669	NAGLU	3.17887	3.16711	3.74756		3.20813	2.0247	2.39301	3.43263	2.02475	2.72641	2.98366	2.66289	3.21038			2.74889	2.93392	3.33234	2.8078	2.45226			1.70933	3.40352	1.86052		1.91871	3.27579		1.96978		1.90517		1.90751	2.21177			1.94121	1.74789	1.72484			2.14758
4670	HNRNPM	4.0444	4.47274	4.77662	5.03703	4.6025	4.70435	4.94995	4.13319	4.52515	4.62557	4.73862	4.53144	4.45181	4.45169	4.78599	3.91558	4.05942	4.1985	4.07847	3.71156	4.24465	4.44135	4.46168	3.93777	4.51375	4.62953	4.53164	4.18083	4.74687	4.54519	4.68474	4.92199	4.58693	4.49557	3.94614	4.61557	4.97621	4.63218	4.46647	4.77762	4.81401	4.64451	4.44236
4673	NAP1L1	3.59698	3.3453	3.03738	3.79634	3.50729	3.94876	3.86247	2.84789	3.77428	3.25597	3.15293	2.69978	3.758	4.03532	4.82105	3.04709	2.95344	3.57535		3.6734	3.79161	3.33532	3.75067	3.16913	4.15794	4.12938	3.29028	2.83726	3.30163	3.87041	3.94377	3.58712	4.00453	3.83336	2.78566	3.81499	3.81907	3.83375	3.77468	3.73967	4.21957	3.95912	3.59635
4677	NARS	3.0962	2.96991	2.75556	4.15775	3.69378	3.5089	3.68659	2.78845	3.69522	3.06773	3.00176	3.33838	4.15111	3.99358	4.39096						3.51464	3.50583	3.98327		3.84019	3.95697	3.81011		3.7401	4.01779	3.82545	3.97281	3.58051	3.76596	2.89639	3.92353	3.65496	3.65997	3.88046	3.63975	4.05632	3.85677	3.69251
4686	NCBP1		3.05243	3.00919	3.45747	3.11108	3.35421	3.46054	2.22622	3.22756				3.37482	3.36558	3.97997		2.8934			3.32413	2.84589	3.30392	3.28026	3.32121	3.41744	3.54982	3.25697	3.39008	3.4662	3.42624	3.53024	3.48594	3.33782	3.28023		3.66421	3.58835	3.28128	3.10929	3.46814	3.1756	3.20602	3.04594
4691	NCL				4.04049		3.72634	3.59585						3.34046		3.98274								2.93009		3.07922	2.23273	1.89793		2.66376		2.20764	3.87048	3.48378			3.40955	3.20483	2.61893	2.61329	3.58386	2.50348	2.73096	2.6036
4695	NDUFA2	3.36423		3.31091	3.3821	3.459		3.41531	3.69132			3.94513			3.7508	3.50312	3.51989	4.14436	4.13754	3.91745	3.52977	3.82124			3.92297	4.07181		4.19889	3.72786	3.7577	3.32891	3.20198	3.18484	3.47873	3.16131	3.69655	3.79918	3.90232	4.08226	3.66655	3.41733	3.81369	3.71548	3.75169
4696	NDUFA3			3.8969	4.18289		4.28162	4.2765	4.1658	4.34604						3.87176		3.55744	4.3554					4.18486								4.2538						4.52963	2.96864				4.27159
4697	NDUFA4	4.39701	4.69449	4.74901	4.494	4.81748	4.52849	4.75174	4.81368	4.70623	4.67239	4.8745	4.65862	4.53345	4.65732	4.62326	4.58652	4.90257	4.63155	4.57914	4.30207	4.77761	4.61097	4.37147	4.57703	4.5705	4.57924	4.73289	4.51329	4.83247	4.57881	4.55906	4.5844	4.53678	4.61085	4.42258	4.71959	4.82823	4.50417	4.34027	4.22934	4.63192	4.60511	4.58064
4698	NDUFA5	4.47184	4.38049	4.77999	4.64746	4.48776	4.77766	4.70052	4.63468	4.70413	4.45517	4.60188	4.32089	4.47493	4.81539	4.42004	4.77862	4.85532	4.8392	4.61099	4.61275	4.75273	4.62597	4.66124	4.72146	4.76206	4.66514	4.7919	4.54246	4.73883	4.80171	4.7349	4.65743	4.76067	4.40424	4.55061	4.72866	4.8758	4.67677	4.54391	4.25207	4.70862	4.55409	4.5683
4700	NDUFA6	3.89199		3.49773	3.90633	3.62446	3.886	3.98693	4.0843	4.10232	3.42521	3.83544	3.71669	4.00039	3.95394	3.21983	4.15175	4.3056	4.18108	3.76135	3.71961	3.92124	3.84895	3.57181	4.08779	4.05055	3.79134	4.05699	3.90894	4.07714	3.9149	3.88805	3.92225	4.0975	3.78108	3.41003	3.88516	3.88818	3.91379	3.7627	3.4228	3.92403	3.87918	3.71873
4701	NDUFA7							3.30336	3.60106	3.94351		4.10018			3.20297		3.92393	3.90901	4.15428			3.86283	3.50893		4.02905	3.60949		3.86303			3.74218	3.37546		3.87049			3.74053	3.72938	3.16458	3.44474			3.20416
4702	NDUFA8	3.41858	3.16248	3.8014	3.73633	3.52565	4.11302	3.80326	3.60962	4.13887	3.32683		3.15538	4.00236	4.30713	3.78188	3.97455	4.15813	4.0244	3.81808	3.78954	4.29406	4.17812	4.05947	3.90307	4.27223	4.13293	4.23711	3.72667	4.00584	4.116	3.95708	4.16734	4.18153	3.90191	3.65148	4.12908	4.18388	4.23067	3.91492	3.70515	4.24564	4.18292	3.83223
4704	NDUFA9	3.81573	3.12096	3.68766	4.16245	3.82593	4.25724	4.21855	4.17545	4.42742	3.93165	4.2033	3.6416	4.12558	4.18502	3.93082	4.06451	4.28075	4.24697	4.01265	3.8086	4.17529	4.22179	3.88208	4.14162	4.19298	4.13499	4.26475	3.86237	4.14468	4.11508	4.0176	4.15303	4.22083	4.01657	3.76763	4.09109	4.18858	4.05637	3.96595	3.75343	4.11868	3.91845	3.85646
4705	NDUFA10	3.46918	3.83293	3.97569	4.09248	4.07672	4.18332	4.13623	4.49694	4.30417	4.0939	4.17934	4.33798	3.59878	4.01228	3.61102	4.23868	4.39006	4.22244	4.23019	3.83757	4.18046	4.02981	3.81221	4.2458	4.04371	3.96797	4.13501	3.79802	4.10099	3.98623	3.92283	4.26006	3.95265	3.80168	3.67205	4.02899	3.79593	3.86526	3.93162	3.73078	3.88274	3.72367	3.48844
4707	NDUFB1	4.30223	3.63937	4.12461	4.31894	4.19464	4.49612	4.26024	4.26301	4.39342	4.04546	4.38515	4.00224	4.45542	4.37449	4.17523	4.23138	4.43205	4.36981	4.19295		4.46586	4.2764	4.00773		4.47429	4.20641	4.42586	4.16528	4.49893	4.21101	4.34387	4.25507	4.50663	4.19187	4.17671	4.31969	4.36791	4.31684	4.22947		4.29724	4.24267	4.1358
4709	NDUFB3	4.03962		3.86609	4.43641	4.21848	4.5884	4.00609	4.44159	4.3801	3.96045	4.52451	4.02693	4.66915	4.25159	3.59934	4.35696	4.36623	4.46906		3.8029	4.49693	3.79604	3.59697	3.9918	4.43138	3.67532	4.31141		4.49421	3.72423	4.22408	4.07328	4.51655		3.94433	4.23186	4.22228	3.85765			4.19849	4.15523	4.09323
4710	NDUFB4	4.14964		3.81047	4.29049	3.85094	4.77572	4.14192	4.34031	4.59023	3.91401	4.21533	3.78926	4.81242	4.71165	4.45357	4.45768	4.56697	4.5444	3.90137	3.92845	4.57312	4.52419	3.81026	4.34628	4.70742	4.41316	4.58209	4.19388	4.69113	4.58733	4.59916	4.65874	4.73555	4.18361	3.95695	4.42467	4.89125	4.65793	4.53134	4.21659	4.79162	4.48267	4.04449
4711	NDUFB5	3.86372		3.78709	4.1581	3.76805	4.01193	3.90142	3.87623	4.07756	3.6888	3.92628	3.60671	4.50189	3.71355	3.40671	3.77568	4.09491	3.98798	3.79029	3.69144	3.93078	3.72093	3.70583	3.76874	4.0182	3.82799	3.98155	3.60813	3.88175	4.08327	3.69705	3.93396	4.03848	3.76615	3.41954	3.64552	4.03389	3.78955	3.94088	3.54519	3.79455	3.97945	3.75293
4712	NDUFB6	4.20701		3.99628	3.56836	3.70058	4.27848	3.99811	4.0325	4.17078	3.46601			4.49365	4.08998	3.69202	4.03993	4.40457	4.3115	3.67082	4.2657	4.42292	3.9469	3.98508	4.09739	4.5344	3.93678	4.1392	3.72756	4.20271	3.73443	4.14426	3.76654	4.54789	3.56004	3.63816	3.7902	4.25192	4.3045	4.04096	3.49316	4.2452	3.90263	3.21156
4713	NDUFB7	3.97539		4.2003	4.17841	3.84603	4.52764	3.86587	4.06265	4.2351	3.4985	4.26408	3.6045	4.38962	4.07638			4.26046	4.18848	3.87985		3.97138			2.89087	4.23959	3.57579	3.9394		4.07868	3.92243	3.83967	3.92698	4.10848	3.65996		3.93927	3.88803	4.0368	3.95752	3.67364	4.07475	3.07384	3.95919
4714	NDUFB8	4.40022		4.09488	4.65614	4.37752	4.69603	4.44714	4.58382	4.86799	4.1212	4.61082	4.15393	4.9021	4.80552	4.3286	4.57087	4.77414	4.68369	4.30064	4.51508	4.80286	4.75782	4.51306	4.5847	4.93952	4.63285	4.82633	4.53982	4.91182	4.81373	4.73939	4.73234	5.0424	4.63323	4.42828	4.62326	4.87868	4.75927	4.54124	4.26848	4.6547	4.70282	4.65111
4715	NDUFB9	4.65718	3.77946	4.6339	4.84568	4.60249	4.94351	4.55283	4.81069	4.64247	4.39773	4.78886	4.23659	4.96535	4.82839	4.48679	4.66871	4.91313	4.78554	4.63173	4.53096	4.86357	4.6498	4.44748	4.72806	5.02775	4.65127	4.75574	4.51898	4.98389	4.68879	4.79795	4.73435	4.9825	4.49791	4.56731	4.71873	4.65812	4.75286	4.75447	4.42513	4.88493	4.7716	4.47422
4716	NDUFB10	4.54403	3.18649	4.5021	4.66998	4.42257	4.81195	4.59933	4.52448	4.71896	4.15796	4.56771	4.13313	4.84375	4.78884	4.46911	4.40611	4.56204	4.57212	4.22868	4.38352	4.79949	4.56273	4.42115	4.61327	4.83859	4.53254	4.80085	4.33886	4.76791	4.62564	4.58891	4.72488	4.85394	4.39923	4.22009	4.5632	4.73724	4.51122	4.53271	4.27508	4.59156	4.50597	4.47288
4718	NDUFC2			3.23534	3.53822		3.89631	3.60997		3.75509		3.40111		3.89525	4.08401		3.9076		3.57409			3.70288	3.89154	3.53222		4.00944	3.52859	3.72613		4.00392	3.51612	3.93038	3.9102	3.77919	3.81016		3.99779	4.08999	3.52493			3.62866	3.5457	3.39837
4719	NDUFS1	3.96869	3.49589	4.11627	4.28339	4.02681	4.35152	4.22798	4.30488	4.42477	3.72828	4.29115	3.83127	4.27078	4.29841	3.85738	4.26608	4.49624	4.3286	4.06664	4.03312	4.16788	4.21279	3.74329	4.25341	4.47625	4.0666	4.24667	3.85871	4.2982	4.28942	4.07824	4.01745	4.37563	3.93469	3.80696	4.09107	4.41447	4.15939	4.12607	3.62351	4.14812	4.21357	4.08063
4720	NDUFS2	3.38496	3.81469	4.43099	4.24475	3.81237	4.49933	4.2021	4.18608	4.3841	3.99377	4.05491	3.74298	4.14496	4.09536	4.11035	4.34357	4.19732	3.87672	3.84577	4.14035	4.3018	4.20643	4.29803	4.105	4.30802	4.26685	4.34432	3.86519	4.34458	4.30268	4.31168	4.52994	4.35772	4.05066	3.86478	4.42466	4.54852	3.97211	3.88064	3.99091	4.16658	4.18847	3.82512
4722	NDUFS3	4.04885	3.96183	4.47346	4.34713	4.18282	4.58239	4.46563	4.39103	4.47157	4.19189	4.37345	4.08927	4.39831	4.51371	4.2431	4.51245	4.592	4.50587	4.25371	4.39734	4.48637	4.43513	4.46978	4.4289	4.53724	4.44071	4.57152	4.26112	4.50321	4.57871	4.43708	4.58591	4.62645	4.40877	4.22899	4.37737	4.62592	4.3969	4.2687	4.13845	4.43595	4.40855	4.22354
4723	NDUFV1				2.90944	2.93242	3.4038		3.68878	3.58465		3.95092		3.01306	3.80007	3.19698	4.04903	4.3093	4.24169	3.96247	3.7005	3.96573	3.72373	3.56861	3.98853	3.97147	3.66138	4.0352	3.51993	3.94895	3.75177	3.8057	3.69981	4.08658	3.48786	3.47687	3.49902	3.89135	3.62483	3.60592	3.13719	3.6947	3.72672	3.51782
4724	NDUFS4						3.45752		3.23641			3.30436	2.97357		3.55023		3.90905	3.82331	2.93545	3.77073		3.52401		3.27797		3.5916	3.33188					3.4442				3.44886	3.45873	3.9263
4726	NDUFS6				3.55066		2.77502		3.98924		3.32933	3.30948		3.06516	3.79964	3.38421	4.19663	4.33463	4.29974	4.12675	3.70419	4.06219	3.67936	3.46963	4.0327	4.03661	3.599	3.99741	3.76981	4.00205	3.87454	3.14354	3.52965	4.05304	3.37559	3.64124	3.8336	3.98797	3.79339			3.73769		3.53333
4728	NDUFS8	3.66692	3.99478	4.41052	3.89693	3.84982	4.2925	4.22664	4.22445	4.13181	3.77734	4.17221	3.25104	3.41347	4.02635	3.53397	3.97938	4.06197	3.96238	3.89831	3.76469	3.8978	3.70126	3.61454	3.79318	4.03125	3.74141	3.76416	3.71691	3.83159	3.82945	4.04082	3.88008	3.67235	3.58992	3.71625	3.8397	3.96337	3.69193	3.62628	3.59121	3.7446	3.6133	3.6091
4729	NDUFV2	3.72001	3.45757	3.93413	3.89236	3.92249	3.97324	3.85936	4.09997	3.91399	3.4809	4.27046	3.52412	3.89551	4.17983	3.65264	4.26031	4.54368	4.45115	4.20873	3.98425	4.09503	4.0688	3.5908	4.34429	4.19191	3.98928	4.25077	3.85258	4.20346	4.17296	3.9531	4.02166	4.23767	3.78809	3.91354	4.17669	4.32863	4.2922	3.9072	3.37525	4.34439	4.20298	3.92391
4734	NEDD4			0		0		0			1.92197		2.02643			2.53641		1.81584	1.58305	1.62407	0	2.56649	1.72185	1.47473	0			1.53173					1.89012	1.64619									1.87361
4735	2023-09-02	3.601	2.53923	2.97106	4.30678	3.70827	4.26593	4.35685		4.3149		2.1729	3.67171	3.65257	4.1561	4.06051		2.967	2.84802	2.28654		3.9792	4.16047	3.28916	2.51374	4.00089	3.8192	4.02318		3.71692	4.07647	3.78942	3.84807	3.63892	3.69049	2.99357	3.77341	3.6344	3.21447	3.77753	4.11147	3.83865	3.9269	3.01551
4736	RPL10A	4.37656	4.18026	4.61663	4.81358	4.41013	4.7953	5.05044	4.75158	4.82846	4.66707	4.91647	4.71004	4.73306	4.88921	4.797	4.48208	4.23571	4.62345	3.97353	0	4.62536	4.83213	4.52735	3.14433	4.62457	4.65514	4.60506	4.03042	4.69943	4.80004	4.75092	4.93426	4.46313	4.7836	4.11125	4.7446	4.7127	4.75409	4.92894	4.92892	4.91966	4.73088	4.51343
4763	NF1	1.61387	1.61344	1.76585	2.13762	2.04883	1.59687	2.12435	1.91317	2.0689	2.13527	1.93278	1.5016	1.80106	2.24053		1.76775	2.55222	1.77934	2.21649				1.9884	1.96747			2.13445	2.80976	1.78614		1.47167	1.99198	0.816132			1.5966		1.49178			1.71309
4784	NFIX			3.52813				3.7276								3.76872										3.75901	3.01948	3.44869		3.44456		3.87027					2.10998	2.24936	1.82513	1.90023	0	1.55238		1.59027
4790	NFKB1		3.10161	2.51191	2.55066	3.3063	2.21807	2.4973	3.23236	2.67787	3.52979	2.92672	3.42801	2.06552	2.02129	1.32902		2.15666			1.86937	2.10644	2.44336		1.97338		2.19793	1.75715	2.28304	1.99313	1.98955	1.81395	1.88852	1.84978		2.30311	1.84927		2.01271	1.91509		2.39908	2.21737	2.21357
4791	NFKB2		3.03249	2.39203		2.94422	2.16295	2.46831	2.95228	2.81182	3.23275	3.24982	3.51245		2.76795	3.0114		2.62611	2.67264	2.49464	2.50457	2.46239					2.55016	2.43643	2.60047	2.34564	2.68789	3.19375			2.39762	2.52858	2.80593	3.05934	2.47043	2.68471	2.94534	3.29558	3.13424
4809	SNU13						3.49564	3.46302						3.6191		3.52904	3.37439				3.11965					3.43791		3.57885		3.39304	3.32164		3.31505	3.419	3.40402		3.30033	3.61077			3.40824			3.25048
4811	NID1	4.88065	3.23902	4.05374	4.20692	4.18796	4.13392	3.5387	2.4484	4.26483	3.16848	3.64191	3.35347	4.40866	4.34291	3.80756	3.41992	4.05068	3.42554	3.18189	3.13734	3.94127	3.9613	4.5578	3.1404	4.24375	3.84465	4.55074	4.38744	4.07073	4.1846	3.72547	3.26704	4.25227	3.67333	3.69153	3.76969	4.94254	3.57863	3.30302	3.64894	2.75965	4.70969	4.16588
4830	NME1	0	0	0	0	0	5.25882	0	0	0	0	0	0	4.20295	0	0	0	3.80307	0	0	3.54322	0	0	0	3.41503	3.63521	0	0	3.72543	0	0	0	0	0	0	3.4076	3.69634	3.34586	3.54797	0	0	0	0	0
4831	NME2	3.96566	4.12268	0	4.38432	4.47029	4.03088	4.06073	0	3.92954	4.27768	0	4.23406	0	3.78832	4.08831	4.51988	3.89998	3.8086	4.22088	3.64013	4.19612	3.98612	4.3125	3.51194	3.73212	4.52745	4.55763	3.82234	0	4.1613	0	3.86189	3.96396	3.18069	3.50451	3.79325	3.44277	3.64488	0	4.16336	4.48441	4.43148	4.1497
4832	NME3	3.30003		3.98559	3.31709	3.88674	3.50867		4.29596	3.4125	3.5236	4.21816	3.59411		3.13525		3.93962	3.4028	3.32721	3.77883		3.54322		3.71531	3.10782	3.63596	4.39018	3.81365		4.63268	3.43054	3.75486		2.79285			3.5727			3.84649	3.3332		2.90798	3.42229
4835	NQO2	3.70003	4.17218	2.5437			3.6556	3.94083			2.89372	4.56987						3.62469		3.77333	4.41661					3.05878			3.17597	2.72963	3.84598		2.86591			4.01258				4.19884	3.04539		3.90893
4841	NONO	3.99206	0	3.97325	4.44222	3.48413	4.38027	4.63425	2.97449	4.2908	3.77837	3.67973	3.46421	3.87597	4.52343	4.33516		3.36206	3.16065		3.05752	4.10518	4.30873	4.24752	3.49868	4.30012	4.61782	4.15569	3.57462	4.1161	4.15295	4.27013	3.98197	4.0027	4.14795	3.38324	4.47028	4.78383	3.75699	4.01223	3.88553	4.33304	3.95413	2.86414
4848	CNOT2		3.37168	3.0953					3.26354		3.31072	3.23218	2.85913		2.96503	2.88887	3.16469	3.32818	3.19268	3.3351	3.45757	2.7116	2.84341		3.42318	2.89576	2.76048		3.27855			2.72838		2.76403		3.21686				2.75668		3.02972
4854	NOTCH3			1.77209						1.80311							2.26343		1.61555								1.91621				2.0092	1.9607	1.04214	1.94808		2.0315		0.863413	0.950161		1.05711	0.818102	1.11146
4869	NPM1	4.0184	3.42358	3.44891	5.1272	3.27367	5.10054	5.11809		4.64592		3.72503	3.09576	5.07368	4.00007	5.30571	2.98768					4.20444	4.75291	3.95387		4.3144	4.94959	4.07591		4.45824	4.43905	4.64016	4.67448	4.06651	4.4113	3.46618	4.95163	4.99657	4.16299	3.93315	4.9017	4.23039	4.1179	3.86252
4893	NRAS	3.66735	2.92687	0	3.94674	3.82022	3.15598	4.19464	0	3.74016	0	3.38519	0	4.03492	3.33114	3.65615	2.84344	3.668	2.81961	3.60633	2.88405	3.36176	3.90695	3.58985	3.17143	3.707	3.7958	3.51384	2.98053		3.85193	0	3.61298	3.66223	3.17627	2.83347	0	3.59504	3.8456	3.55173	3.98345	0	3.19292	3.06307
4904	YBX1		3.14255	3.43145	3.58751			4.11833								4.77706	3.60652			3.70131	3.34688	4.29428	3.69662	4.04483		3.40155	3.50445			4.14084	3.98702	4.1882	3.87073	4.17559	2.9964	3.34056	4.06041	3.57532	2.58779		4.27388	4.19802		2.41265
4905	NSF	3.30194	3.65799	3.34649	3.1577	3.44488	3.60924	3.52005	3.3966	3.84236	3.44452	3.39312	3.34815	3.01438	3.52737	3.2948	3.0416	2.76374	3.4731	2.70246		3.34289	2.93422	2.65177	2.94598	2.73832	3.17317	2.95309	2.63205	2.84825	3.0265	3.64648	3.08404	2.82201	3.21593	2.58709	3.56231	2.83504	3.64334	2.92394	2.87115	3.57126	3.17603	3.56215
4921	DDR2							2.43391	0	0	3.64495	0	0		3.50443		0	1.7814	0	3.20845					0				0						2.89006		3.74481	3.49986	3.40084	2.94686	3.54418		2.93029	2.86666
4924	NUCB1	2.60939		2.89064	2.36385	2.43707	2.35137		2.48106	2.05381	2.16081	2.22984		2.32869				3.99327			3.40316							2.09784	3.84168	2.62982				2.10708	2.54858
4926	NUMA1									1.40639							1.18236				1.04335					1.07094	2.65802		1.49368	0.736812	2.24505		3.35887	1.76206	1.4508			2.41393			2.27711
4927	NUP88							1.70491		2.68171						2.80639										2.07183	2.53566			2.60243	1.2699	2.51003	2.25275				2.88476	2.9784	2.80793	2.66661	2.93172	2.90376
4928	NUP98	2.7934	3.10085	3.6494	3.59083	3.48548	3.16804	3.55053	3.39932	3.36839	3.52551	3.54043	3.28652	2.55942	3.50366	3.15849	3.56341	3.51526	3.41956	2.90515	2.95015	3.02198	3.35704	3.28312	2.86176	3.46364	3.6581	3.30234	3.65086	3.65666	3.3493	3.20825	3.60372	3.53947	3.29653	3.34536	3.59263	3.88642	3.13127	2.99215	3.27647	3.27062	2.84468	3.03324
4938	OAS1		3.18845	3.25966				3.19865			3.87518		3.55113		3.77039					3.12509			3.41026		3.63015									3.96061			4.13525		3.23747		4.49796
4939	OAS2	3.55224	4.54501	4.16456	4.22243	3.56763	3.89134	3.87257	4.04733	4.19525	4.79203	3.93847	4.65722	3.6132	4.66354	3.78294	4.08791	4.03091	4.12843	3.96219	3.63545	4.13171	4.11272		3.94858	3.46492	4.48129	3.18253	3.87103	3.70058	4.10349	3.87019	3.1067	4.68356	4.48804	3.5144	4.38519	3.63669	4.47989	3.94557	4.59304	4.176	3.92933	3.63282
4940	OAS3	2.607	3.42708	2.95422	4.13788	2.9927	2.66989	3.72522	2.92308	3.52332	4.26797	2.46003	3.94039	2.40901	3.99271	2.92945			2.59547			3.36024	3.29052			2.91601	3.29786				2.996	3.0459		3.81629	3.64695		3.66767	3.3216	3.68702	3.30792	3.85062	3.74702	3.05137
4942	OAT			2.36639			3.33979	3.28979	3.44455			3.52047				3.2197											2.43806				2.6539		2.41265	2.69996	3.91739					3.62348
4967	OGDH		2.76645		3.47845	3.18572	3.88831	4.00507	1.95049	3.91922	2.96563	3.08294	3.37356	3.96089	4.11899	3.71018	2.84586	2.82443	3.32366	2.73102		4.07611	4.07905	3.59659	3.13617	3.74978	3.9602	3.95854	2.68796	4.00743	3.77788	3.59865	3.57635	3.93901	3.81059	2.9785	3.68915	3.78806	3.66098	3.62279	4.11052	3.68524	4.07307	3.44827
4969	OGN	2.45182		3.25177	3.98344	4.51036		3.33482	3.67278	3.19369	4.30732	3.08198	4.05712		4.18432	3.83563	4.51246		4.30693	3.96652	3.72652	3.76706	3.26548	3.35952	4.30569	3.80354	3.55146	4.64286	3.52266	3.867	3.54672				4.12352		3.01624	2.8841					4.04161	3.26118
4976	OPA1	3.41813	3.80184	3.63241	3.92639	4.05096	3.84925	4.23184	4.3734	3.79886	4.16742	4.13288	3.88697	3.90836	4.0157	4.3119	3.71738	4.34444	3.94821	4.44156	4.21181	3.63302	3.88203	3.17678	3.884	3.93177	4.12789	3.64747	4.00244	4.30058	3.46889	4.05249	4.36427	3.95709	3.72341	3.90675	3.89365	3.31843	4.22108	4.01113	4.19356	3.94676	3.95739	3.8471
5001	ORC5				2.50299			2.04797						2.19544	2.36258	2.6173								2.24168		2.40882	2.56912	2.25894		2.14833		2.40849						2.71109	2.35137				2.28004
5002	SLC22A18				3.05761			2.96977	3.33558		2.98972					2.97114			3.74579				2.99499		3.92472											3.81511	3.66026		3.40951	3.12884	3.60419
5018	OXA1L		2.95048	3.21363	3.12328		3.12286	3.68193	3.3664	3.09565	2.28237	3.12116	3.70167	2.96822	2.85545	3.40715	3.66931	3.56312	3.4828	2.99004	3.5854	2.94959	3.1631	3.31978	3.92343		3.57164	3.28578	3.3098	3.12966	3.17235	3.33555	3.57263	3.27426	3.52876	3.28331	3.4787	3.85051	3.29416		3.57461	3.10945	3.15391
5033	P4HA1	4.20669			2.80236		2.98504	3.02472		3.16233				3.72709		3.98001							3.99384	2.70858		3.54187		2.72157	3.37262		3.88863	2.90923		3.58325	3.62447	3.28106	3.07985	3.52066		3.32352		3.06025
5034	P4HB	4.62858	3.9381	4.16573	4.05815	4.55922	4.17851	4.13882	3.84732	4.43525	3.8359	3.66176	4.0431	4.16342	4.06037	4.56063	3.26969	3.74535	3.73452	3.32916	3.78952	3.96845	3.96396	3.38862	3.47605	4.80244	3.87095	4.09138	3.4729	3.72984	4.1505	4.00309	4.67968	3.88907	4.63193	3.73901	3.65217	2.9894	4.21023	4.35602	3.77182	4.29339	4.00141	4.2052
5048	PAFAH1B1				2.49245	2.49473	2.75359	2.68642	2.16115	3.29157			2.38292	2.74909	2.77444	3.07676											2.68101	2.70421	2.26289	2.40513	2.57222	2.66232	3.2069	2.27311	3.17477	1.8909	2.42265			3.4849		3.03804	3.22414
5052	PRDX1	5.01768	5.63452	5.40343	4.61237	5.14876	5.04517	4.9034	5.479	4.8198	5.47288	5.56093	5.50184	4.87457	4.61296	4.87116	5.29007	4.95926	5.05934	5.18736	5.47744	4.84897	3.93297	3.87294	4.69964	4.78985	4.52661	4.55762	5.14561	4.67535	4.68659	5.04549	4.19916	4.65467	4.50302	5.19211	4.69322	4.02921	4.86922	5.38466	4.43954	5.49325	5.05183	4.97853
5062	PAK2	3.09717	2.22884	3.12741	2.60664	2.86154	3.05827	3.08933	2.91858	2.97748	2.8192	3.358	3.03527	2.90672	2.96882	1.57641					2.00479	3.27646	2.75673	2.43698		3.32766	3.04663	2.9161		2.53084	1.97329	2.52738	2.71335	2.49331	2.70611	2.25321			2.84435	3.71399		3.39931	3.1807	2.66227
5091	PC		0	3.00994	3.71359	2.64505	2.80169	2.94825	3.52779	2.94588	3.45042	3.44702	2.91468	0	3.17751	3.19976	3.79717	2.14247			3.07715	2.8186	3.16015	2.77549		3.01588	3.02815	3.59941	2.69167	2.90619	2.42431	2.29042	3.57645					2.76506		3.28308				3.01815
5093	PCBP1	4.04862	4.26901	4.51096	4.50497	4.48362	4.68928	4.56088	4.10876	4.4445	4.25225	4.63006	4.54561	4.32031	3.67192	4.18184	3.9495	3.68447	3.65334	3.43236	3.4675	3.98063	4.19196	3.31954	0	4.239	3.89688	0	0	0	3.93829	3.04741	4.31333	0	3.4004	3.48178	4.04666	3.88172	4.21551	4.3739	4.15731	4.48527	4.298	3.91761
5094	PCBP2	3.95619	4.04401	3.90997	4.04124	4.05067	4.15369	4.19872	3.86708	4.11957	4.03385	4.08245	4.10511	4.01329	3.84696	4.3368	3.14501	3.98068	3.69897	3.15346	3.73747	3.89363	3.64289	4.01797	3.4976	3.92692	3.77537	4.15775	3.92291	3.65084	4.00644	4.15466	3.95719	4.08867	3.92046	4.07547	4.04624	3.88539	4.24487	4.128	3.91648	4.38567	4.16361	4.1976
5106	PCK2					3.64888	3.29124	3.12949	3.52214	3.64759		3.05593	3.34411	3.17327	3.65986	3.21709	3.02176		2.7342	2.87463	3.27803	3.63941	2.82466		3.26381		2.81183	3.55514		3.44467	3.38427	2.86469	2.40051	2.72621	3.84526	3.36851	2.96654	2.90137	2.90069	3.91562	3.26718	4.21927	3.93778	3.43154
5110	PCMT1	2.89821	2.82662	2.76027	3.10951		3.51247	3.21295	2.67739	3.12839		2.79578	2.70626		2.68329	2.94133						3.08774		3.13629			2.78398					3.18614	3.15273	2.87742				3.41185	2.90853	3.39309	3.11879	3.17082	3.32477	2.884
5111	PCNA													3.8793		3.73034	2.95576							2.90592		3.59569		2.96522			3.13858	3.4985		3.27821			2.93837		3.53332		3.61646	3.56962	2.95829
5130	PCYT1A	2.81898	2.78431		3.18393	2.71065	3.4888	3.38389	2.59925	3.15014	2.58708	2.95665		3.12876		2.69499				2.99451			2.89061			2.96149	3.4372					3.40997	3.13319		2.9393			2.86088	3.12243		3.55881	2.89432	2.67811	2.82622
5140	PDE3B			3.03973	3.18639		3.06431	3.09486	2.96212		2.815	3.08358		2.74601											3.11126		2.55842		3.21446
5156	PDGFRA	1.81713										1.83736		1.9227	2.65612		0	0	3.28786	3.49146		2.89606	2.84712		3.43214	2.79536		2.71472	3.42275	2.34899	3.07812	2.60534	3.85262	2.64748	2.73274	3.36283
5159	PDGFRB	3.10736	2.8592	3.28189	1.87084	3.23265	1.86756	2.18228	3.214	1.87054	2.29209	2.33686	2.10781	1.84738	1.93883		2.73738	3.61189	3.37872	3.81599			2.03886		3.86893	2.44355		2.99597	2.89649	0	0		0			3.11208
5160	PDHA1		3.51159		2.7625	2.56843		2.45867	2.05585		2.46685	2.39067							2.61216			2.90465	2.45262	2.9066									3.60799		2.00976							2.57611
5162	PDHB	3.0722	4.39649	3.48335	4.40834	4.69884	3.69928	4.2064	4.50584	3.92241	4.54198	4.07677	4.71241	3.91414	3.76563	3.09349	3.85136			2.60303		3.69761	3.01547	3.68124	2.4737	2.77417	3.60581	3.60241		3.39441	2.91365	3.05925	4.45769	2.71645	3.57419	2.27905	2.63144	3.76009	2.82286	3.59869	3.12777	3.4282	3.54087	3.42778
5163	PDK1	2.9559	3.92239				3.58493		3.50014	3.34806		3.77286	3.58678		3.56109		3.55343	2.58179	3.43086			3.39604		2.91131		3.20246	3.39959			3.32	3.14207	3.13716	4.08983	3.13266			2.83604	2.44043		3.39052		3.63478	3.53483	3.08982
5165	PDK3		3.92824	4.03724				4.38105	3.87388		3.30731	4.07944	3.67794	2.07138		3.51881		3.03167	3.41317	3.00282	3.01062				3.22251	3.52836		3.6556		4.11954			4.71532		3.21498					4.21946		3.02963		2.73424
5176	SERPINF1	2.66029		1.92516	2.25374	2.24431	2.11913	1.94177		2.33086					2.01772						1.95222				1.8809	2.00866		3.03034			2.0294					2.28326				3.01033			2.13853	1.97882
5189	PEX1				2.18364		2.2169		3.36091			2.00871			1.38029	1.65737	2.08784	1.85502		1.76188			1.61303	1.95497	1.30132	2.19565	1.86958	1.73974	1.84534	1.89444	1.86477	1.94168	2.09544	1.64261		1.76335	1.62676		1.6006	1.74522	1.86145		1.17689	2.3517
5190	PEX6				2.51214	2.47573	2.57051		2.72683		2.2059					2.5544								2.60516	2.55665	2.89532	2.78544		2.78139	2.69952		2.72773	2.97771	2.61013			2.64872			2.68492
5211	PFKL	4.45847	4.65657	4.5048	4.08442	4.96154	4.5904	4.17818	4.79005	4.37931	4.8487	4.8771	4.69765	3.71619	3.73428	3.44536	4.35551	3.94709	4.5802	4.33921	4.17061	4.2889	3.90351	3.60095	3.7875	3.76157	4.32246	3.9006	4.29709	3.97745	4.22009	4.3504	4.11745	3.86863	3.75579	4.12797	3.60724	3.32044	3.69652	4.42623	3.6208	4.34131	4.27684	4.01769
5213	PFKM	0	2.93116	0	1.8192	3.20258	0	3.36067	0	0	1.87706	0	3.9018	2.4162	2.5872	2.15166	2.36645	3.44411	2.4761	2.62002	2.44254	0	2.54631		0	0	2.65752	2.71997	2.86628	0	1.79501	2.23935	0	2.50332	1.70019	3.20723	0		0	2.87881	0	0	2.85487	2.32554
5214	PFKP	3.60048	4.30531	3.86298	4.44515	4.03851	4.48047	4.4522	3.68005	3.7602	4.44592	4.12987	4.32821	4.05676	3.96544	4.57008	4.1187	4.36732	3.88169	3.61548	4.54281	3.73703	3.9045	3.91843	3.51354	4.15824	5.06722	3.76659	3.93012	3.58792	4.2935	3.86459	2.63028	2.98737	4.11592	4.56546	3.74461	3.62048	4.23262	4.04844	4.37755	4.37873	3.80866	3.65859
5216	PFN1	4.52347	3.12576	3.11587	3.84428	3.94117	4.37434	2.97705	2.93041	3.64811	3.14457	2.50166	3.1131	4.94222	3.36572	3.54479			3.1216		2.99567	3.25701	2.90099			3.69612	3.22826	3.19581			3.50044	3.2038	3.26513	3.70193	3.6651		3.0491		3.96717	4.4025	3.83866	4.29533	4.06497	3.79307
5217	PFN2			3.78288	3.06335											3.76003															3.41352	3.74505	3.82366	3.55229	3.5981		3.09238			3.30913	3.34737	3.41389		3.48646
5230	PGK1	4.63863			3.4472	3.25377	3.78604	2.64367		2.7063				4.35492	2.72484				2.99666		2.8925					4.0007				2.21595			2.75676	3.47981	4.00751	3.11163				4.56864	2.92592	4.30969	4.00059	3.48024
5245	PHB	5.34442	5.43725	5.87988	5.59552	5.85484	5.84589	5.81973	6.0343	5.33068	6.01159	6.13795	5.53937	5.49124	5.48019	5.58844	6.18314	6.05505	5.91699	6.05742	6.16075	5.27141	5.08648	5.02385	6.05772	5.1257	5.5667	5.32601	6.02262	5.32426	5.32891	5.31252	5.05471	5.41591	5.26787	5.77343	5.70114	5.73448	5.30166	4.93195	5.45045	5.08653	4.89452	5.45057
5250	SLC25A3	4.94302	5.03376	5.35216	5.21166	5.24304	5.19547	5.35486	5.316	5.21722	5.04648	5.27764	4.83331	5.24896	5.14758	5.58755	5.44237	5.10643	5.24712	5.12888	4.92417	5.1514	5.06694	5.15537	5.29905	5.18508	5.1357	5.21481	5.03325	5.02256	5.08157	5.02851	4.86161	5.14239	4.85257	4.95058	5.16869	5.35346	5.20249	5.02693	5.01947	5.11294	4.96027	5.13834
5255	PHKA1					0	1.9953	2.43834	2.08807	2.33134	2.42222	1.9843				2.58312		2.07609				1.17137	1.78716			1.7353	2.4449	2.48689							2.26463	3.00625				1.93592		2.79756	2.7084
5256	PHKA2	2.44408	3.05467	2.93178	2.25662	3.32579	2.18447	2.51237	2.68028	2.46235	3.38585	3.1049	3.08364	2.74037	2.47219	2.82737	2.64304	2.72789	2.8411	2.72497	2.32712	2.58106	2.59081	2.3687	2.48308	2.53182	2.4817	2.73777	2.47003	2.35171	2.51233	2.29527	2.37509	2.18816	2.53142	3.07243	2.19831	1.81666	2.40084	2.15048	1.86788	3.05997	3.20462	2.85521
5257	PHKB	2.41382	3.02892	3.29072	2.80245	3.71602	2.54792	3.33397	3.50168	3.16759	3.78821	3.51513	3.55141	2.83757	2.51611	3.20133	3.1237	3.19198	3.45411	3.19781	2.52597	3.55234	3.30889	1.466	3.23968	2.95868	3.04471	3.09931	3.03648	2.76406	3.13295	3.09832	3.11484	3.01089	2.82277	3.70208			2.794	3.0165	2.91814	3.28931	2.93206	2.39249
5261	PHKG2		2.74289	3.53021		3.30932		2.71768	3.07619		3.43342	3.22975	2.85329		2.85315	2.83192	3.38589	3.50125	3.39563	3.37204		2.78885	3.13023		2.75488				2.91581							3.5046				2.68218		2.85679
5265	SERPINA1	5.3176	3.94705	4.90751	3.31331	4.55992	4.31323		4.5272	3.52801	3.53936	3.89773	4.58956	4.01283	3.01998	2.89844	3.3174	3.37508	4.07057	3.60522	3.77228	3.38156	2.73723	3.56089	4.24905	3.16189	3.08289	3.81943	3.73127	2.94209	3.42114	2.97084	3.46255	3.17178	2.62892	3.3622	2.69709		4.59926	4.04402	3.7484	3.9509	4.70697	4.47642
5269	SERPINB6	2.52077	3.01013	2.84469	2.23769	2.94111			2.12287		2.27936	2.10506	3.12327		2.17807	2.19171						2.11138			2.14282	1.69315		1.58489			2.06783	2.00988	2.07737	1.66961					2.46309	2.45556			2.69524
5286	PIK3C2A	1.96687		1.96901	2.10224	2.08809		2.18101		2.08423	2.03335	1.99593		1.66588	2.4921	2.1052							2.17328			2.13979	2.58962	2.02792		2.00116	2.45664	2.158	2.50746	2.15255			2.09011	2.19649				2.3227	2.21373
5289	PIK3C3			2.21851	2.03595	2.68109	2.02267	2.11925	2.3107		3.10137	3.32605	3.05548		2.20557				2.39777			1.99353							1.54426		2.05375									2.28939		2.464	2.27651
5293	PIK3CD	1.65914	2.42178	1.37237	1.68172	2.68995	1.5296	1.59127	1.7738	1.79465	2.38385	2.2439	3.11163		1.3404	2.97908	1.41257	1.19592	1.65004	1.792	1.89104	2.45664								2.11257									2.76658				2.5797
5297	PI4KA	3.18844	3.61117	3.25593	3.44576	3.67327	2.58883	2.98564	3.63592	3.03211	3.62867	3.43876	3.32415	1.93486	3.05825	2.49454	3.50492	3.61239	3.37487	3.58662	3.24011	3.01511	2.90147	2.59239	3.64984	2.99753	2.61496	3.23941	3.85935	3.39394	3.09839	3.06284	2.68865	2.82583	2.79633	3.55062	2.64033	2.42852	3.04088	2.71982	2.59101	2.47516	3.04365	3.17632
5305	PIP4K2A	2.53407	4.24144	2.93496	2.32991	3.86714	2.97635	2.97219	3.7477	3.0474	3.71696	3.57376	3.94669		3.43938	3.01654	0	3.64402	3.77156	3.75288	3.54106	3.71904			3.55146	3.07326			3.7098	3.45533	3.01177	3.51499	2.39991	2.80544		4.03388	2.97559			3.36146		3.06123	2.69578
5315	PKM	4.82295	3.88652	3.48855	4.43519	4.49321	4.72753	4.77283	3.75661	4.54055	4.40003	3.94533	4.31887	5.03222	4.46991	4.06769	4.42615	4.19238	3.85799	3.65299	4.1602	4.53671	4.42734	4.00192	3.5567	4.40779	4.05003	4.52872	3.69863	4.06543	4.70957	4.23958	3.72526	4.33694	4.72638	3.94949	4.04373	4.04701	4.55719	5.09342	3.92836	4.907	4.74411	4.64493
5336	PLCG2		2.26219			2.22025	2.0023			2.47909			2.56297		2.10696							1.43493									1.98738									1.50987		3.05571	2.72064
5337	PLD1														1.58507	2.51876										1.79291					1.63217	1.65423	1.77021							1.62416	2.86044	2.24591	2.32933	2.19874
5338	PLD2				1.98625	2.06876	2.05541	2.20609	1.83672	1.89268	1.92326			1.68336									1.91893				1.56837	2.01013				2.06427			2.00223		2.00153	1.94237			2.60389			1.70668
5339	PLEC	4.65209	4.69308	4.32774	4.66484	4.57107	4.2223	4.68143	4.27182	4.44967	4.38814	4.57897	4.60454	4.21665	4.55272	4.08478	4.508	4.76265	4.25275	4.482	3.8885	4.54726	4.71302	4.39972	4.68374	4.46231	4.18782	4.45584	4.38971	4.43611	4.59283	4.31754	4.28638	4.25631	4.29522	4.83419	4.37092	4.48687	4.24557	4.25552	4.24191	4.27425	4.1764	4.58207
5340	PLG	4.22027			3.60921		4.22721							4.68491												3.09941		3.41894						3.47108	3.26977				3.30631			3.76611	2.80266	3.68816
5346	PLIN1			3.42234		3.40911	2.00881	2.60669			2.97812		2.68613		3.69754			3.62425	3.71434	2.75724	2.79524	3.87367	2.13509	3.2833	2.33569	1.86484	2.81536	2.53417	3.39334	3.32434	3.56128	2.19458		3.89041		2.47384		3.74932	3.7579	3.1741				3.70964
5351	PLOD1	3.79206	1.82613	3.28286	3.81146	1.8375	3.79888	3.8004	1.98278	3.61452	2.73338	2.96426	1.84208	3.9499	3.22803	3.76515	3.18847	3.36867	3.24807	2.22507	3.56584	3.03368	3.74874	3.27329	3.18483	3.98728	3.40144	3.12001	3.32685	3.10567	3.45304	3.5402	3.48628	3.5427	3.73004	2.75845	3.18781	3.12686	3.38514	3.32475	3.28829	3.57453	2.76314	3.71487
5358	PLS3	3.15275	0	0	0	0	0	0		0	0	0	0	0	3.18326	0		2.90901				0	3.22446	2.13618		2.96938		3.13161		0	2.70189	0		0	2.19757	2.83442	0		2.75929	3.57714		0	3.39373	3.43868
5371	PML	3.80502	3.70552	3.20991	4.02207	3.89334	3.87831	4.23482	3.84789	4.25125	4.22044	3.82615	4.31462	3.36031	4.27974	3.76628	3.37196	3.81823	3.36821	3.24308	3.58258	4.35087	3.92281	3.39	3.74945	3.74261	3.99675	3.55089	3.61953	4.12641	4.35903	4.37575		4.32361	4.19872	4.12485	4.29777	4.13959	4.01199	3.26598	4.34236	3.96756	3.31063	3.45415
5411	PNN				1.80796			2.05951		1.72754				2.04648	1.4692	1.99951						1.48203	1.78264	1.52155			1.70631			1.76119		2.14611							2.88408				2.70137
5420	PODXL	3.07459			2.03257			2.28743		2.78037				2.52906													2.98488	2.49364				2.4595		2.12552	2.6538		2.2402	2.13359
5424	POLD1		1.98782	1.826	2.107	3.69607	1.9061	2.24525	3.24082	3.38071	3.49933	3.31837	2.07173	2.04105	2.21897	3.65358						4.21223								1.62701	1.63871	3.39979	3.81982	1.5701				2.56746
5430	POLR2A	2.61697	3.16842	3.08571	2.90221	3.09687	2.80112	3.14481	2.23382	3.20774	2.94441	3.10469	3.11749	2.68255	3.04581	3.20086	3.14211	3.27051	2.91664	2.82775	2.84372	2.66621	2.93993	2.02514	3.02334	3.01519	2.9799	2.96583	3.24262	2.95222	2.90641	2.91588	2.81296	2.69394	2.71607	2.46686	3.06503	3.3334	2.58358	2.29023	2.82377	2.56166	2.55174	2.34913
5431	POLR2B	2.79251	3.43952	3.49184	3.42257	3.57659	3.27144	3.65358	3.25131	3.66274	3.53498	3.52449	3.68598	2.79121	3.46171	3.71846	3.1632	2.89631	3.12331	2.80441	2.98915	3.2993	3.4451	3.35513	1.75477	3.30064	3.50792	3.35505	3.41307	3.34939	3.33014	3.42091	3.24899	3.24832	3.08641	3.23119	3.57399	3.67676	3.13439	3.06282	3.18794	3.27897	3.34728	3.14096
5432	POLR2C		3.02706		2.93165	3.30739		3.11571					3.04796		3.23091	3.60974	2.66479				3.02985	2.8631				2.94898	3.51425	2.89048		3.10729	2.77626	3.21782		2.96025			3.04399	3.51474	2.73722		2.84299	3.0243
5444	PON1	4.48962	3.18687	4.01182		3.68536	3.52509		3.64446				3.21224	3.52703	3.23049	3.303	3.13204	3.23891	3.87871	3.24102	3.45466				3.4219	3.20352	3.24078	3.20208	3.69337	3.26308				3.52945		3.09639			3.90771	3.84359		3.53205	3.80685	3.66012
5445	PON2			3.35881	3.30123	2.96475		3.5382	3.6702	2.97362	3.15972	3.66354		3.19786		3.23608	3.39062	3.14244		3.13887			3.50677	3.3114	3.24507	3.46658	3.39759				3.37924	3.46682	3.35064	3.14705	3.41552	2.73696	3.2384	2.95121			3.48484			3.44237
5447	POR			2.86989	3.98218	3.07968	4.1062	4.20142	3.14947	3.87692	2.65987		1.8052	3.78877	2.99292	4.41575	2.23106					3.75525	3.74053	3.30364	1.99144	3.40414	4.52447	3.21134		2.98119	3.84818	3.65903	4.16017	3.68061	4.1054	3.35407	4.20708	3.21749	2.90831	3.48709	4.20652	2.99336	2.01052	1.76301
5464	PPA1										2.81496		3.02437			2.96719												3.0491					3.77748	2.73946					3.45456	3.26279	2.7759	3.21425	2.9565
5478	PPIA	4.20836		3.75201	4.26058	3.93054	4.73608	4.53074	3.29839	3.87971	3.90168	4.12596	3.26147	4.98172	3.54543	3.82862	3.39317	3.19656	3.8321		3.90447	4.01346	4.04397	4.12661		4.69605	3.78829	4.21049	3.42921	3.35259	4.36365	4.04374	3.57356	4.07575	4.55155		3.79555	3.32267	3.82013	4.84766	4.55579	4.73278	4.62205	4.19266
5479	PPIB	3.51905		3.70641	3.5426	3.47936	3.5773	3.31191		3.43133	2.53122			3.62108		3.5666			3.15526				3.43262			3.35884	3.30955	3.412		3.48037	3.24722	3.34175	4.2084	3.16331		2.91332	3.17302		3.33014	4.06947		4.09515	3.84974
5493	PPL				2.35846	2.77384	2.3545		2.56591	2.83741	2.53283			2.63677			2.84043	1.60248	2.94011			2.81953	2.45149		2.72351	2.79218	2.32569	2.74742	2.66		2.44936	2.51319		2.39861			2.60015					2.58734
5496	PPM1G		2.1559	2.61018	2.44443		3.18485	2.55173		3.04193	1.74845	2.17612		2.46794		3.29341										2.73405				2.46577		3.32982		3.13142			2.45441	2.39219	3.08628	2.634	3.51626	3.39472
5498	PPOX				2.82856	2.72659	3.1856	3.18714	2.85729	2.78096		2.99643	2.69217																		2.73829				3.69835		2.93424				4.03028		3.61002
5499	PPP1CA	2.1718			3.33928		2.4509			2.66328				2.56952	3.42775	3.37906								2.1899		3.24226	2.24852	2.51179		3.25336	2.65654	2.3717	2.54554	2.49994				2.84328	3.26628				2.80866	3.26818
5500	PPP1CB				3.14569		3.1072	3.47175		2.91833				3.34645	3.41568							3.29741		3.41211		3.05597		3.4344	3.02416		3.55935		3.40422	2.86828	3.60626		2.87559	3.25569			3.06724	3.23047	3.34312	3.38109
5501	PPP1CC				0									0		3.20572			2.68777	2.50166		2.90397		2.91195		2.81207	2.89859	2.95274		2.65387	2.96308	2.946	2.88899	3.03142	2.81649		2.67054		2.76209	2.77071	2.73446	2.96175		2.80619
5515	PPP2CA	2.91172	0	0	2.82223	0	3.01691	0	2.91026	3.0056	0	0	2.45687	2.96142	2.54314				0		0	0	0		0	0	2.67538	2.96046		2.41649	2.55277	2.57045	2.72825	2.60318	2.47404	2.63567	2.39622	0		0	0	3.06286	0	2.88833
5516	PPP2CB	2.91172	3.13094	0	2.82223	0	3.01691	0	2.91026	3.0056	0	0	2.45687	2.96142	2.54314				0		0	0	0		0	0	2.67538	2.96046		2.41649	2.55277	2.57045	2.72825	2.60318	2.47404	2.63567	2.39622	0		0	0	3.06286	0	2.88833
5518	PPP2R1A	3.8198	4.33621	4.22877	3.56597	4.32578	3.94842	3.61853	4.1518	3.75191	4.28308	4.0743	4.15939	4.00681	3.87104	4.00863	4.02098	4.08473	4.16785	4.15493	4.08399	3.98418	3.76907	3.68651	3.90407	3.8997	3.89275	3.83138	4.23254	3.94003	4.09729	3.77211	3.96003	3.93234	3.70612	3.99539	2.85555	3.64347	4.24556	4.25665	4.10272	4.26853	4.21576	3.96494
5520	PPP2R2A		3.80902	3.115	2.92998	3.50924			3.17149	3.43943	3.90454	2.61117	3.85351		3.35218	3.90712	3.44857	3.11103	3.25595	3.49006	3.19004	3.21658	2.55885			3.35735	3.57783	3.05041	3.15463		3.39009		3.0243			3.06231		3.72291	2.42959	3.51028	2.41021	4.00499	3.76591
5523	PPP2R3A		2.02536	2.46987	1.83487			1.73588								1.99752								1.787	1.21272	2.55206		2.21006		1.71445			2.01766		2.05478	1.88732		2.17555	2.35921	2.20089		1.88269		1.97266
5524	PTPA	2.35099	2.13626	2.64439		3.05806			2.19895		2.51164		2.47561			2.10395	2.26694	2.48608	2.53687	2.70076	2.51486		2.63014	2.0208	2.27697		1.90836		2.99957			2.7006			2.51787			2.50465	3.13873	2.20687	2.2542		2.85746
5528	PPP2R5D		1.79476	2.33111	1.97575	2.86958	2.06556	2.0805	2.73537	2.0193									2.86284										2.72111											2.55256		2.72656
5549	PRELP	4.2677		2.9142	4.20144	4.1969	3.69515	3.30014	3.2253	3.53373	4.07739	2.52476	3.97409	2.83979	4.14178	3.59749	3.37662	4.4617	3.54028	3.59052	4.18943	3.78501	2.65253	3.5994	3.22066	3.45985	3.48507	4.45459	4.40565	3.75988	3.59589	3.70656	2.79935		3.54316	3.79033	3.15053	3.24248	2.99517		2.78989	2.59779	4.04491	3.87637
5562	PRKAA1	4.02396	4.48922	4.51554	3.85971	4.42766	3.7978	4.23548	4.7332	4.05941	4.49807	4.50773	4.64593	3.49326	3.92544	4.04708	4.26597	4.45622	4.28177	4.42134	4.35746	4.03922	3.87442	3.53567	4.57006	3.73416	3.74848	3.89376	4.3703	3.61439	3.78301	4.12734	3.81556	3.23654	3.85715	4.41123	3.45002	3.12667	3.42873	3.58752	3.36854	3.65028	3.58244	3.80774
5564	PRKAB1	0	2.99683	3.49465		2.73976		2.74214	3.5656	2.53656	2.80431	2.9288	3.52609							2.87898	3.06127				3.43978											2.79132
5565	PRKAB2	3.2183	2.78258	0		2.73976		2.74214	3.47029	2.53656	2.80431	2.9288	3.28832															3.23066								3.55691
5566	PRKACA	4.8029	4.55262	4.98335	4.7396	4.5716	4.87254	4.93208	4.37524	4.73423	4.79905	4.78132	4.27843	4.21752	4.53487	4.48033	3.79506	4.46155	4.58418	4.44334	4.72886	4.61825	4.52604	4.18312	3.70534	4.81026	4.72432	4.79198	4.56496	4.52479	4.60791	4.76483	4.56532	4.41828	4.43727	4.20748	4.24587	4.06703	4.29899	4.57472	4.32334	4.56483	4.50893	4.63762
5567	PRKACB	3.9544	4.30468	3.46177	0	3.98466	4.01029	3.78469	3.79085	3.9207	4.12222	4.52063	4.16768	0	0	3.87385	4.07338	4.07935	4.07426	4.26172	4.02038	4.48632	3.80076	4.01836	0	4.00007	3.80831	3.63039	3.93377	3.83376	4.21753	3.74495	3.94991	0	3.72074	3.87387	3.86728	3.25606	0	3.94803	0	3.8022	3.89068	3.64417
5571	PRKAG1	3.41901	3.64116	3.69282		4.07392			4.3217	3.55811	3.84813	4.06718	4.0978		3.13607	3.36363	3.64212	3.98578	3.91575	4.00421	4.0911	3.4691	3.16009		4.19411	2.29451	3.14267	3.63325	4.05349	3.23086	3.45671	3.1598		3.05065		4.14114	2.40583		3.01984	3.24259	3.16018	3.19174	3.09386	3.42377
5573	PRKAR1A	3.35318	3.32236	3.83763	2.80348	3.33534	2.81058	3.2828	3.05171	2.96227	3.21679	2.9989	3.06507	3.02142	3.1634	3.54844		2.95131	3.32544	3.53409	3.40561	3.0485	2.93883	2.96406	2.88783	3.17175	3.07103	3.29036	3.17934	3.10302	3.22664	3.27027	3.31235	2.933		2.93192	2.88661	2.81361	3.3643	3.1558	2.99218	3.07114	3.20911	3.29745
5576	PRKAR2A	3.30594	3.84205	3.8613	3.48271	4.0236	3.32617	3.697	3.82262	3.6019	2.91112	4.04476	3.18294	3.29581	3.1921	3.59093	3.46236	3.44545	3.48094	3.84878	3.78647	3.33951	2.74212	3.13475	3.92552	3.29933	3.48518	3.37033	3.7067	3.49834	3.3619	3.62143	3.53809		3.14567	3.89143	3.44088	3.30364	2.98425	3.25992	3.17151	3.07622	3.4154	3.23847
5578	PRKCA	0	3.2297	2.42806	3.18393	2.95649	2.8435	3.45868	2.75459	2.78361	2.58409	3.28073	3.11686		3.08578	3.34972	2.66395	3.80078	2.99515	3.58022	4.27768	3.28203	3.45961	3.0317	3.83865	2.75224	2.69031	4.24495	2.93866	3.3419	3.81903	1.99381	2.60998	2.37656	3.23457	3.50804	2.42748	3.82459	2.17279	2.90099	1.90129	2.79725	3.57879	4.36084
5579	PRKCB	3.35295	3.64286	0	0	3.47176	0	0	2.86769	3.40619	3.46626	3.06404	3.52687		3.50872		0	0	3.60578	3.0553	2.96875	3.58995	0	0	2.82848	2.90796	3.53486	0	2.61378	3.44782	0	2.52007	0	2.26168	0	2.83292	3.11487	0	2.0579	1.92351	1.78641	2.30738	3.57394	2.59222
5580	PRKCD	2.8847	3.5478	3.28514	3.34216	2.57406	3.43737	2.99385	3.21158	3.14616	3.2747	3.63042	3.08614		3.0974	2.583	3.91808	2.69869	3.3294	2.89019	2.98769	3.32605	3.05528	3.20732	3.27357	2.70397	3.30151	2.72549	3.29455	2.93648	3.16138	3.19724	2.65422	3.07483	2.67417	3.54306	3.54472	2.83837	2.93642	3.102	3.21569	3.59068	3.09856
5589	PRKCSH	3.48071	4.4625	4.67758	3.02021	4.24538	3.71877	3.93837	3.89738	3.6241	4.30963	4.38675	4.15414	3.10893	3.32987	4.25317	4.07715	4.04077	4.27705	4.39216	4.25745	3.38024	3.6848	2.93988	4.4152	3.98106	4.21764	3.21034	4.50978	3.74911	3.1627	4.04554	3.35467	3.46332	3.97034	4.06314	3.91688	3.75895	3.12715	3.50046	3.48158	2.83545	3.15114	2.74834
5591	PRKDC	4.66023	4.68565	5.09792	5.23063	4.9658	5.08642	5.16834	5.22185	4.79188	4.96188	5.1699	4.18092	4.72179	4.83693	4.98278	5.33604	5.08567	4.99205	4.89748	5.13638	4.75322	4.9453	5.07355	5.11915	5.07855	5.03845	5.15915	5.35811	4.9888	4.86668	4.91814	4.94794	4.85645	4.82015	4.90939	5.10814	5.36874	4.75533	4.62512	5.01245	4.68199	4.55579	4.5276
5592	PRKG1	3.16309	3.26687	2.86213	0	4.0134	2.46056	2.68161	3.69927	2.46587	2.90562	3.30397	3.76227	0	2.52938	0	0	3.57986	3.45989	3.1573	0	2.85899	2.65631	0	2.48822	2.83226	0	0	3.07718	2.5721	2.71131	0	0	2.87876	0	3.99701	0	0	0	3.03916	0	2.45283	0	3.19972
5594	MAPK1	4.19476	4.75902	4.76184	4.53028	4.92662	4.14111	4.28957	4.82524	4.24494	4.87081	4.82216	4.95597	4.10938	4.26681	4.17119	4.63732	4.65971	4.73194	4.79998	4.67071	4.29915	3.61693	3.91569	4.55655	4.27555	3.04919	4.32209	4.66626	4.14042	4.26207	4.47689	4.12992	3.94475	4.12364	4.6415	3.90012	4.14368	4.50498	4.24205	3.77223	4.17256	3.6362	4.31277
5595	MAPK3		3.62183	0	0	3.00839	0	0	0	2.95565	2.8881	2.88181	2.98169		2.76637		2.83736	3.63891	3.27518	3.28919	3.67326	3.32331	2.59461	0	0	3.70878	3.05553	2.81822	2.97875	2.5936	2.95297	0	2.70792	2.7433	0	3.21719		0	2.86042	2.30158		2.61803	3.11443	2.65548
5599	MAPK8	0	0	0		0	0		0		0	0	0		2.05939	2.15598	0	0	0	0	0	0	2.21639	2.04985	0	2.19236	2.03383	0		0	2.13138	2.20598	2.10621	1.85037	0			2.05294		0
5600	MAPK11	0	0	0		0	0		0		0	0	0		2.09087	2.18747	0	0	0	0	0	0	2.24787	2.08134	0	2.22384	2.06531	0		0	2.16286	2.23746	2.1377	1.88185	0			2.08443		0
5601	MAPK9	0	3.70763	3.48538		3.60923	0		3.97399		3.57192	3.71411	0		2.10078	2.19738	3.22104	3.19293	3.41084	3.68602	3.26902	0	2.25778	2.09125	3.31315	2.23375	2.07522	0		3.11772	2.17277	2.24737	2.14761	1.89176	0	3.31526		2.09434		3.32301
5602	MAPK10	0	0	0		0	0		0		0	0	0		2.03641	2.13301	0	0	0	0	0	0	2.19341	2.02688	0	2.16938	2.01085	0		0	2.1084	2.183	2.08324	1.82739	0			2.02997		0
5603	MAPK13	0	0	0		0	0		0		0	0	0		2.0272	2.1238	0	0	0	0	0	0	2.18421	2.01767	0	2.16017	2.00164	0		0	2.09919	2.17379	2.07403	1.81818	0			2.02076		0
5604	MAP2K1	3.14492	3.52232	2.88752	2.53353	3.77899	3.17973	2.67364	3.60091	3.00904	3.95541	4.43683	3.29632	2.27896	2.28154		2.8495	3.24159	3.33328	3.40027	3.77777	2.8285	2.1436		3.61211	2.68236	2.25009	2.2315	3.92354		2.9089	2.91464	2.38265		2.63725	3.78484		1.99781	2.84792	2.91884	2.88956	3.06762	3.06322	2.9838
5605	MAP2K2	3.33419	2.98239	3.7865	2.57025	3.7585	3.19028		3.7846	2.425	3.49576	4.06003	2.7683	2.17976	2.11712	2.28835	2.45358	2.42436	3.06643		3.06451				2.46009		2.25715	2.39679	2.62015	2.04468	2.26386	2.48842	2.18406	2.05315	2.23457	2.58139	2.3286	2.07844	2.84708	2.29718	2.35648	2.53772	2.934	2.42582
5606	MAP2K3		2.8743	2.07911		2.48392					2.35445		2.67595		2.35972	2.71042	2.12313	2.33376	2.31532	2.20783	2.21754	2.32603	2.62301	2.44697	2.18852		3.05129	2.0401	2.74857	2.71732	2.49306	2.42822	3.1492	2.56565	2.96383		1.88332	2.92086	2.60798	2.56346	2.62487	2.69745	3.06723	2.4868
5610	EIF2AK2				3.69902				2.89675		3.48297					3.21169							3.02627								2.86096		3.05958	2.99237	3.3472		3.06127		3.53209	2.59286	3.53566	3.79751	2.86522
5611	DNAJC3																						2.25695			2.25658		2.20289	1.71752	2.30563			3.54416	2.14917	2.59062		2.40786	1.88325	2.12064	2.62969	2.27452	2.61436	2.4662	2.24714
5613	PRKX		3.32127	2.9552		3.21117		2.24743	2.89691	3.48915	3.36813	3.22632	3.46948		1.6929		3.09546		2.92005	3.02014	3.07964								3.71393	3.41494	1.78529	2.41041										2.05032
5627	PROS1	2.66734	2.63712	2.44563		2.03799	1.97209		1.48983	1.88529			2.22407	3.09263	1.56582		1.59335	1.93441	2.03143			1.46915		1.98578	1.61601	2.00301	1.75626		1.69785	1.77839				1.82227								1.99536	2.05757
5631	PRPS1		3.15541		3.11836		2.40887			2.26497				2.31867		2.1995						2.46916								2.02646				1.90899					2.77318	2.92312			2.97776
5641	LGMN	2.83581	3.00244	3.10978	2.85643	2.96847	3.00245	3.13763		3.11368	2.84394	2.59556	3.13208	2.88522	3.13196	3.1376	3.11329	3.09454	3.17846	3.19566	3.10478	3.32607	3.29035	2.97626	3.33358	3.10957	3.36838	2.98476	3.24185	3.18357	3.38022	2.95835		3.16204	3.27461	3.11984	3.11461		3.06229	2.98997	3.02243	2.89271	3.1135	2.91404
5644	PRSS1	4.4271	4.7269	4.31604	2.82815	4.31642	4.14856	4.23503	4.22352	4.31434	4.52576	4.58376	4.53215	4.14508	4.1786	3.45186	4.15702	3.536	4.30725	4.55746	4.4341	4.23091	4.18703	4.39834	4.35811	4.25269	2.99075	4.26749	4.3279	4.32945	4.10804	4.43162	4.07072	4.28425	4.12843	4.46331	4.34753	4.0919	4.36149	4.14881	4.11198	4.19136	4.17253	4.35724
5682	PSMA1	3.27973	3.3897	2.3196	3.09892	3.33295	3.08779	3.13638	2.94193	3.28625	3.46556	3.27808	3.26464	2.65068	3.30335	3.18912	3.28183	3.02269	3.05939		3.08394	3.20094	3.23225			3.02404	2.90048	3.05863	2.80992	2.77179	3.29494	2.9572	2.90337	2.91425	3.43751	2.84078	3.38284	3.16363	3.05457	3.21498		3.48909	3.51298
5687	PSMA6	2.96165	3.07338	2.754	3.06527	3.04019	2.9043	2.91877	2.78374	3.06376	3.0235	2.87193	3.09107	2.63916	3.14443	2.95696	2.73988	2.51297	2.62015		2.85458	2.93153	2.86981	2.57369	2.78607	2.67241	2.8252	2.84263	2.67359	2.69851	2.78512	2.95354	2.6116	2.67797	2.59101	2.70154	2.80967	2.78937	2.85526	3.18513	2.72819	3.4284	3.09402	2.83473
5688	PSMA7		2.59108				3.26658								2.85874	2.62452											2.56341	2.54996				2.66034	2.47046	2.49824			2.91311	2.68635		3.78275	2.85334	3.75169	3.67229
5691	PSMB3	3.20197	3.44786		3.33412	3.62615	3.30847	3.24507	3.36949	3.23781	3.41369	3.13858	3.72696	2.88469	3.43597	3.13452	3.44078	3.29749		3.23159		3.34408	3.40236	3.04886	3.2073	3.15874	3.33526		3.25801		3.44802	3.30007			3.16359	3.19654	3.16843	3.30167	3.15574	3.40755		3.44196	3.42066
5692	PSMB4		3.23354	2.3719		3.47	2.78787		3.38418	2.91058	3.60405		3.88584		3.33348			3.08174	2.79149		2.86793	3.36038	2.75066		2.67005	2.67443	2.7146	2.80678		2.72097	3.09361	3.41829	2.90318	2.44495		2.69193	3.48666		2.89164	3.74101	2.64822	3.43782	3.1818	2.5489
5696	PSMB8	2.32865	3.54219	2.92164	2.23306	3.26591		3.12063	3.42626		3.75037	2.48986	3.54036	1.99214	3.16435				2.50793		2.57754	2.54191	3.05599		2.91522		3.04764				1.69381	2.40442		2.35612	2.29286	2.24123	3.46774	2.35688	2.48324	2.9896	2.28465	3.66747	3.10347	2.34042
5700	PSMC1	3.62231	4.07149	4.16649	3.89088	3.91177	4.13765	3.9982	4.00397	4.14716	4.05223	4.12646	4.08286	3.64453	3.83132	4.19173	3.76376	3.80949	3.74735	3.66839	4.03141	3.85188	3.86931	3.47493	3.79213	3.92266	3.80353	3.69848	4.06965	3.79604	3.76928	4.28692	3.9592	3.90787	3.71379	3.69275	3.87495	3.75943	3.80765	3.88065	3.94993	4.01714	3.84381	3.67716
5701	PSMC2	3.50011	4.386	4.3343	3.95055	4.19045	4.25141	3.95512	4.2689	4.1477	4.06485	4.39944	4.31539	3.99868	3.97886	4.32627	4.00826	4.02806	4.04095	3.95418	4.21209	3.96467	4.05486	3.95311	3.82317	4.1275	3.92773	3.92518	4.24225	3.98497	4.1085	4.43507	4.17443	4.01405	3.96725	3.90614	4.12837	3.90057	3.96197	4.12173	4.08561	4.22983	4.04105	3.74443
5702	PSMC3	3.07583	3.57314	3.66614	3.50456	3.46619	3.6487	3.4929	3.42503	3.66297	3.45868	3.7572	3.70347	3.41533	3.61216	3.75344	3.49008	3.16677	3.27566	3.35975	4.06148	3.588	3.66223	3.59981	3.43694	3.58315	3.66355	3.56241	3.73859	3.43599	3.54874	3.83465	3.47475	3.46367	3.54995	3.38254	3.48424	3.58147	3.64252	3.71017	3.56636	3.61006	3.71863	3.3391
5704	PSMC4		3.83331	3.98072	3.75961	3.67982	4.06315	3.55574	3.6695	3.58093	3.60013	3.81616	3.76083	3.10337	3.64446	3.95329	3.87732	3.77739	3.76246	3.64891	4.1413	3.60287	3.675	3.55656	3.59039	3.61077	3.57459	3.5718	3.81808	3.50452	3.75996	3.97019	3.71558	3.53895	3.71926	3.63988	3.60141	3.55569	3.61883	3.60208	3.80013	3.7385	3.68754	3.62382
5705	PSMC5	3.68251	3.80385	4.15091	3.78365	3.87057	3.94558	3.73402	3.82395	3.86033	3.80211	3.98226	3.77518	3.7102	3.71899	3.79137	3.79484	3.82858	3.72101	3.7707	4.09894	3.74922	3.76374	3.6009	3.33033	3.78433	3.68785	3.69224	3.92174	3.57279	3.90326	3.99022	3.77233	3.66949	3.78748	3.59218	3.57421	3.75586	3.70968	3.64192	3.74509	3.86007	3.53235	3.64667
5706	PSMC6	3.51349	3.78036	3.58945	3.33034	3.63806	3.61143	3.66907	3.4136	3.73357	3.34649	3.65939	3.68797	4.52129	3.76117	3.81503	3.56014	3.69687	3.67164	3.54236	4.03387	3.70468	3.62646	3.40544	3.55172	3.48684	3.7437	3.57549	3.83031	3.63134	3.64115	3.87194	3.63016	3.49096	3.62349	3.40842	3.44504	3.68238	3.70227	3.72795	3.57931	3.83843	3.59579	3.3945
5707	PSMD1	2.12172	3.30903	3.17106	2.91404	3.19454	3.33687	2.30118	3.04324	3.09153	3.08381	3.19829	2.89076	3.20234	2.89218	2.88973	3.0731	2.85206			3.42758	3.03844	2.85243		2.89991	3.10773	2.98073	3.13586	3.45268	3.05561	3.14344	3.02611	2.89946	3.08731	2.72232	2.65405	3.05448	2.76301	2.55813	2.90703	2.7435	3.1425	2.35845
5708	PSMD2	3.32206	3.54019	3.69897	3.08667	3.44391	3.6578	3.52356	3.24944	3.54212	3.66382	3.80126	3.64491	3.49106	2.72668	3.94256		2.00313	2.96284	3.08651	3.51759	2.85066	3.06714	2.9049	3.07935	3.12483	2.5604	3.24714	3.36195	3.06856	3.29338	3.8545	3.4388	3.21836	3.07594	3.12318	3.31843	3.21762	3.55958	3.53267	3.5934	3.54979	3.45817	3.19998
5709	PSMD3	2.79061	3.76648	3.3952	3.12074	3.05749	3.39506	3.42423	2.87744	3.74771	2.94847	2.89078	3.01179	3.68606	3.23514	4.01125	3.4331	3.06922	3.21226	2.63087	3.209	3.514	3.52249	3.34136	3.02679	3.4708	3.493	3.58438	3.08825	3.44068	3.63877	3.88232	3.78641	3.25203	3.45568	2.87926	3.60134	3.63699	3.51241	3.42526	3.7841	3.6712	3.53639	3.43863
5710	PSMD4	2.96024	3.32963	3.17263	3.13878		3.07332	3.09191		3.20332		3.27626		3.17141		3.09041						2.76416																	2.92229			3.18643
5711	PSMD5	3.3354	3.2962	3.84526	2.88837	4.50375	3.52874	2.95211	3.68947	3.38769	3.80173	3.87578	3.73245	3.57824	2.95657	2.7432	3.12631	3.41957	3.50931	3.33247	3.11982	3.45316	3.04264	3.14043	3.1413	3.06486	3.23149	3.42184	3.12507	3.51978	3.63733	3.09927	3.08175	3.13299	3.64173	2.98881	2.925	3.72513	3.7275	3.6477	2.84404	3.75304	3.66223	3.79102
5714	PSMD8	2.92405	2.92396	3.33533	2.88776	2.76619	3.04952	3.10338		2.90612		3.02762	2.88916	2.9894							2.7741	2.45162										2.67055	2.17758	2.65872					2.74591	2.76		3.13512		2.66147
5717	PSMD11	2.45297	3.7323	3.53619	3.26481	3.03637	3.07504	3.32006	2.84569	3.16592	3.46231	3.24496	3.01829	3.74029	2.39741	3.98081	3.26246	2.98323	2.89068				2.77648			3.50955		3.62935		3.58724	2.59877	3.68203	3.62616	3.368	3.49436			2.75819	3.46556	3.76325	3.81554	3.87642	3.75158	2.82112
5718	PSMD12				2.31927		1.97261			2.39093			1.88874	2.5604	2.68349	3.18157							2.64314									3.04683					2.94528		3.14647	3.07798		3.21207	3.09173
5719	PSMD13	2.70704		3.08964	2.41981	2.46744	3.34974	3.13169	2.68322	2.81317			3.08134	3.24585	3.21787	3.61376	2.83904	2.58721	3.36576	2.8332	3.12171	3.05815	2.89719	3.04637	2.70755	2.95843	3.28828	3.20188	2.60444	3.0418	3.04395	3.24219	3.29749	3.18739	2.85801	3.03712	3.44087	3.20227	3.27845	3.67148	3.14747	3.38277	3.33663	2.76413
5725	PTBP1	3.38286	3.19486	3.48854	4.61587	3.5312	4.58284	4.74896	3.71206	4.33415	3.75134	3.98639	3.85292	3.98852	4.11269	4.50213	3.41378	3.25098	3.18265	3.11265	2.81607	4.01642	4.23855	4.18121	3.26652	4.05974	4.36455	3.89186	3.29364	4.19276	4.08101	4.34103	4.47195	3.96483	4.24087	3.54635	4.46812	4.7681	4.27046	4.06703	4.52389	4.5318	4.12937	3.49592
5738	PTGFRN				2.15579		2.16002	2.25857						3.17784							2.28399		1.97561			2.37383		2.18005			2.05467			1.8114	1.83286						2.06815
5740	PTGIS	2.60887	2.71686	2.83175	3.1241	3.2241	4.00947	3.98235	2.48484	3.74945	3.3075		3.7439	3.7755	4.06669		3.1353	3.88372	3.11001	3.09657	3.76445	3.88371	2.9408	3.97363	3.51353	3.80351	3.78183	3.7376	3.0941	3.9519	3.97845	3.93085		3.38689		3.27779	3.39167	2.96414	3.60795	3.32986	2.62133		3.653	3.26531
5747	PTK2	2.80698	3.53598	3.97238	2.8285	3.2912		2.39714	4.17185		4.01412	3.97834	3.79419	2.20306		2.60423	4.71406	4.12239	3.62635	3.748	3.75456	2.9228		3.38001	4.11202	3.30008	2.92929	3.07309	4.30612	2.99566	3.03615	3.60692	3.09151	2.83418	3.10969	3.63395	2.96904	3.13357		2.70339	2.86777	3.0002		3.39774
5754	PTK7					2.12172		2.69023				2.89675						2.7446					3.44317	3.25131		2.74144		1.98439			2.83529				3.17088	2.06444	2.0605	2.19203	1.39665	2.88441		2.42368
5768	QSOX1	2.4024					2.07501	2.29693							2.81954	2.59922								2.32671	2.23802	3.03247					2.58595		4.09856	1.55857	2.64759				2.68091	2.44118				2.53071
5770	PTPN1	3.56318	4.22082	2.82099	4.02736	3.31065	3.76653	3.69149	3.73328	4.19491	3.95544	3.94017	4.1142	3.46798	4.05184	4.16508	3.78709	3.50645	3.87417	3.52454	3.8097	3.86124	3.65003	3.68889	3.6624	3.83327	3.93597	3.41464	3.1726	3.92327	3.97701	4.0215	3.86955	3.80169	3.87325	3.83237	4.28545	3.79043	4.01338	4.0111	4.03824	4.31017	4.03848	3.54087
5777	PTPN6		2.86128			3.03484		2.68517	1.98155	2.89086	2.48232	2.0935	3.04942	2.50191	2.88152					1.94675	1.94558	3.13454									2.79291	2.15591		1.9577			2.11938		3.03388	3.03864	1.98485	3.56298	3.55542	2.88782
5788	PTPRC	3.60722	3.15764		3.29056	2.33104	3.32049	3.25611		4.05097	2.24344	2.40943	2.85898	3.40687	3.98316				2.44667			3.897				3.11826	3.48813			3.73424	2.9172	3.52846					3.9432	2.51209	3.01533	3.31981	2.57963	3.7413	3.88649
5789	PTPRD			0	0	0		3.60592	0	0		0		0	0	0	0	1.80923					0		1.71276	2.49276	2.79576	0	0	0	2.71328	0	2.6693		0	2.10143	2.71656	0	2.7022	2.57417	0	0		2.15218
5792	PTPRF		2.19777	3.00235	3.5964	2.5038	3.1578	3.65698	2.99443	3.23461	3.27045	3.49669	2.21123	3.30077	2.77067	3.81312	3.82493	1.75218	2.43115	1.94309		1.92578	3.0954	3.13214	1.65571	3.39981	3.60503	2.62707	2.80789	3.46655	3.51175	3.71706	3.36694		3.15383	2.04438	3.37671	2.76399	3.21939	3.21433	3.83616	3.25611		2.09513
5796	PTPRK				2.94618	2.3421	2.49993	2.958			2.49593	2.60154				3.38441							2.27578				0.730014	2.67709							1.83061		0.979225
5802	PTPRS			0	0	0		0	2.27231	0		0		0	0	2.74929	0	1.84672					0		1.75024	2.53024	2.83325	0	0	0	2.75076	0	2.70679		0	2.13891	2.75404	2.58624	2.73969	2.61166	0	0		2.18966
5806	PTX3	4.76703		2.2256	2.58891	2.65625		2.63994		2.69426	2.1125			4.8644	3.35016	3.87924		3.43154		3.20735	2.81304					4.76423	3.75913	4.39325		4.89255					3.98205					3.33274	3.12568		3.63859	3.84135
5813	PURA				3.2564	3.37344	3.39238	3.70711	2.49894	3.63424	2.95095		3.23374		3.40258	3.44985	3.29441	3.29383	3.428			3.34311	3.50379	3.34126			3.39262				3.37174		3.54659		3.45931		3.41704	3.35372					3.12405	3.5518
5814	PURB				2.35211		2.23615	2.74553		2.55154				2.44933		2.93047						2.46025	2.91134	2.8603		3.08236	2.7785	2.62629		2.44208		2.67027	2.67923					2.84704	2.83013	2.63231		2.28095
5822	PWP2				1.85679		2.52599	2.56289		1.69839						3.20942											2.82458				2.35556	2.3024	2.54933		2.56422		2.24264	2.3985			2.73399
5825	ABCD3	2.17778	1.74541	3.51015	4.18546	3.68186	4.38263	4.11079	4.27466	3.84014	3.45582	3.95081		3.66431	4.03026	4.20111	4.63423	3.33447	3.46578	3.24748	2.92914	3.9275	4.12361	4.29336	3.84608	3.98963	4.16754	3.92559	3.6285	4.34039	4.08519	4.30947	4.74508	3.79669	4.4314	3.2836	4.01787	4.09945	3.69001	3.92967	3.81982	3.8163	3.57338	3.63279
5829	PXN			2.4729		2.38897				2.68574	2.68456		2.37803		2.55462	2.69425	2.46164	2.52504	2.67922	2.46842	2.69403	2.82434	2.61831	2.57903		2.646	2.41327	2.57831	3.48301	2.42502	2.72906	2.55602	2.45374	2.57683	2.44531	2.5527		2.67817	2.7383	2.71519		2.90008	2.8042	2.29944
5831	PYCR1				3.84224	2.57956	4.19429	4.36261	4.54002	3.64933	2.67673	3.37268	3.32125		3.79669	4.11313	3.25217	4.5047	3.75374	3.03848	3.91349	2.96004	3.72645	2.78286	3.38043	3.08127	4.04369	3.21929	3.38443	3.02774	3.90537	3.21602	4.29362		5.46788	3.3309				3.43094	3.47024	4.3784		3.92107
5832	ALDH18A1	2.41119	2.41857	2.46592	4.00056	3.81405	3.48449	4.11717	4.20966	3.87134	3.59045	4.36231	3.25495	3.5571	3.74811	3.68093	3.03458	3.2389	1.82201		1.97049		3.36796	3.24242	2.07408	3.04031	3.64086	3.02525		3.07975	3.76574	3.34661	4.26626	3.57456	3.82442		3.04322	2.93928	3.03453	4.16938	3.55495	4.11595	3.26435	3.5223
5834	PYGB	3.41928	4.27476	4.01635	3.7491	4.12509	3.62094	3.51718	4.31955	4.19697	4.16396	4.15185	4.7047	4.17775	3.69955	4.07671	4.15396	3.92731	4.4144	4.31347	4.19672	3.6669	3.57487	3.34205	3.0291	3.88148	3.42464	4.60572	3.72947	4.57425	3.84216	3.25114	3.47937	3.49664	4.36728	3.04496	3.23217	4.10058	2.45246	3.2521	3.37667	3.5071	3.65888	4.23417
5836	PYGL	2.76953	0	0	3.75004	3.09384	2.46283	3.0469	2.94145	2.97285	3.23109	0	2.73859	0	2.4283	0	2.36352	0	0	0	0	0	3.13409	3.12852	2.90718	0	2.84265	2.94033	0	2.73829	0	2.77778	0	2.59802	0	2.38415	2.75377	3.60583	0	3.13802	0	2.73382	0	0
5859	QARS	3.02972	4.26228	3.92448	3.9867	4.25236	3.97787	4.08545	4.37638	4.2555	4.15901	3.85622	4.1608	3.87694	4.11495	3.86573	3.88873	3.45365	3.45936	3.62711	4.0367	3.99936	4.16446	3.4621	4.37115	3.64417	4.03283	3.84385	4.00444	3.76668	4.18941	4.00171	4.05735	3.38973	4.11379	3.61963	3.65743	3.81084	3.55793	3.55824	3.91622	3.82406	3.44583	3.52635
5861	RAB1A	4.68166	4.61117	4.72544	4.84953	4.76933	4.77703	4.97017	4.9925	4.91351	4.94354	4.77848	4.90122	5.25196	4.69396	4.97197	4.70553	4.89611	4.69797	4.88108	4.47148	4.89617	5.22599	4.65593	4.77707	4.9611	4.81261	4.91259	4.85774	4.85992	4.92374	4.76194	5.16822	4.8398	4.7372	4.86612	4.80775	4.50936	4.73322	4.82506	5.07056	4.83853	4.91216	4.74568
5862	RAB2A	4.03416	4.17226	4.12774	4.82328	4.67556	4.08305	4.96872	4.66921	4.69347	4.56855	4.37721	4.73343	5.02261	4.2143	4.7394	4.39566	4.57732	3.71508	4.29113	4.52612	4.19535	4.3807	4.45882	4.41919	4.48674	4.62115	4.70616	4.42087	4.66059	4.70651	4.89331	5.10745	4.56362	4.6101	4.33799	4.92958	4.25257	4.44916	4.00299	4.93492	4.2991	4.10664	4.62311
5868	RAB5A	3.43538	3.4764	3.7401	3.83421	3.64603	3.44163	3.54525	3.57636	3.83589	0	0	3.07545	3.64658	0	3.43451	3.33959	3.37095	0	3.29765	0	0	3.0199	0	3.58715	4.10112	3.4033	3.57924	3.40488	3.50735	3.38864	3.73249	4.32458	3.40554	3.16528	3.38543	3.37434	0	3.77074	3.88171	3.76348	3.63245	3.566	3.46135
5869	RAB5B	3.56595		3.70691	3.59369	3.80909	3.64632	3.77427	3.16642	4.06343	3.26939	3.22428	3.33589	3.87735	3.32848	3.14451	3.06253	0	0	0	0	3.44208	3.65235	0	3.0512	3.37628	3.34723	3.75715	3.00726	3.47696	3.38945	3.25474	3.17069	3.31741	3.71437	3.01124	3.27583	3.42419	3.24192	3.04027	3.18784	2.9885	3.33672	3.06819
5870	RAB6A	4.65609	4.60969	4.84062	5.00895	4.95094	4.8146	5.04366	4.99231	4.93988	4.97663	4.85439	4.90273	5.03727	4.82502	5.0656	4.6688	4.02286	4.00305	4.0841	4.49475	4.95059	4.97967	4.70876	4.82316	4.94157	4.77225	5.04718	4.6499	4.95068	4.85632	4.91682	5.04842	4.97183	4.87723	4.69345	4.83622	4.73304	4.72686	4.86636	4.97798	4.87959	4.33134	4.72465
5872	RAB13	0	4.32721	0	4.5936	4.39882	4.45022	4.62916	3.77374	4.56191	4.66734	4.46012	4.58995	0	3.80723	3.69307	4.2134	4.29137	3.58659	4.26156	4.27699	4.24445	4.55867	4.27637	4.31194	4.45003	4.39655	4.57619	4.34253	4.2112	4.11951	4.15433	4.37428	3.85385	4.2348	0	4.06343	0	0	0	4.09793	4.31688	3.84284	0
5873	RAB27A		3.1836		3.41934		2.86863	3.09069		3.67405					3.04316										3.94992		3.15946			2.97193		3.13009					3.04075	2.86964	2.99125		3.02379	3.04986	3.3629	2.92147
5878	RAB5C	4.28268	3.82194	4.23698	4.32795	4.17601	4.45159	4.55807	4.12164	4.65826	4.35911	4.18491	4.52217	4.54617	4.32415	4.25275	3.35175	4.06426	3.96294	3.93889	3.7081	4.36032	4.19883	4.26774	3.90605	4.26691	4.15901	4.41122	3.72982	4.25827	4.41948	4.38373	4.238	4.22849	4.02522	3.8521	4.08259	3.93619	4.47052	4.26803	4.41599	4.32415	4.31999	4.03938
5879	RAC1	4.56145	3.70627	4.13191	4.37364	3.90898	4.26743	4.3545	4.39231	4.24473	4.1106	0	4.0003	4.50242	4.00361	3.91179	4.46571	4.51512	4.26166	4.47359	3.78555	4.54534	4.70345	4.36466	4.20846	4.51302	4.60415	4.33601	4.4189	4.46132	4.63229	3.9536	4.14295	4.50297	4.34461	4.33324	4.01922	4.35035	4.05442	4.14585	4.45428	3.91911	4.01059	4.3582
5880	RAC2	0	5.16032	0	0	4.79913	0	0	4.34615	4.83078	4.86789	4.88149	4.87239	3.69499	4.64997	0	0	0	4.91592	4.66327	4.57623	0	0	0	4.62003	0	0	0	0	0	0	4.05626	0	0	0	0	4.09755	0	3.95784	4.55859	0	4.73426	4.79934	0
5898	RALA	2.81431	2.47105	2.49081	3.72452	2.70716	3.62773	4.06362	2.73265	3.7037			2.53517	3.97563	3.61139	3.4141	3.13662				3.28108	3.34945	3.88516	3.36816		3.68928	3.99455	3.275			3.75113		3.65051	3.66007	3.61726		3.86627			3.25738	4.03689	3.4254	3.21483
5901	RAN	4.63313	4.50368	4.54153	4.73228	4.59214	4.85439	4.76157	4.48791	4.61716	4.5344	4.80785	4.78823	4.85976	4.54741	4.56362	4.48677	4.46707	4.622	4.40636	4.46066	4.57312	4.47953	4.43709	4.09558	4.52266	4.64844	4.55643	4.59977	4.36259	4.49122	4.70526	4.39581	4.47517	4.35577	4.30294	4.28328	4.61486	4.49106	4.83895	4.68099	4.67433	4.63999	4.69688
5903	RANBP2	3.20262	3.50395	3.94756	3.52603	3.70526	3.30128	3.52665	3.7384	3.48078	3.71121	3.79492	3.56278	3.02933	3.58906	3.55099	3.4389	3.67082	3.21863	3.23768	2.97396	3.37222	3.43033	3.4905	3.31616	3.65931	3.79437	3.33857	3.4922	3.55011	3.62397	3.45694	3.58239	3.59549	3.3812	3.63348	3.39242	3.80263	3.47327	3.42684	3.53219	3.57327	3.24928	3.3298
5906	RAP1A	3.8448	4.14262	2.76307	3.12896	0	3.8611	4.2758	0	3.81955	0	3.62647	3.71814	3.86372	3.82912	3.84039	3.9418	3.36259	3.94123	0	3.20149	3.7658	3.3311		3.86815	0	0		3.57384	3.61148	4.05729	3.59081	3.45629	3.65292		3.91298	4.17173	2.49557	3.63769	3.68033	3.6713	3.66604	3.71027	3.60316
5908	RAP1B	3.89055	0	2.80883	3.17471	4.35822	3.90685	0	4.25889	4.38715	4.19763	3.67223	4.21891	3.90947	4.0176	3.88615	3.79693	4.09137	4.11919	4.09804	3.24725	3.81156	4.79065		0	4.19647	4.21322		3.6196	3.65724	0	3.63657	3.50205	3.69868		0	0	2.54133	3.68345	3.72609	3.71706	3.7118	3.75603	3.64891
5912	RAP2B	4.15443	4.33328	4.19569	3.65408	4.00063	3.62247	3.36306	4.01356	4.03052	3.89692	3.369	3.79799	0	4.14993	3.57392	3.03774	3.26553	3.59011	3.70401	3.72196	4.12872	3.30265	3.38395	4.29994	3.98028	4.26482	3.69554	3.66808	3.78054	3.81655	3.40349	3.63519	4.10134	3.66363	3.46998	3.46212	3.01265	3.89144	3.41847	3.76022	0	3.49343	3.21317
5917	RARS	3.55514	4.49563	4.22568	3.96567	4.36782	3.6954	3.95156	4.48955	4.01814	4.40125	4.14353	4.40505	3.8431	4.08099	3.92835	4.04147	4.10283	4.02203	4.21039	4.4107	4.00089	4.02546	3.341	4.62678	3.55123	3.88585	4.0133	4.36816	4.13559	4.05228	4.05002	3.7524	3.83685	3.93474	4.06927	3.87687	3.94181	4.0546	4.0501	3.93243	4.30477	4.03823	3.96586
5928	RBBP4	2.96699			3.84707		3.60944	4.19045	2.89257	3.39851	2.75963	3.31185		3.77445	3.53561	4.19681	3.13833	3.3086	2.94299		3.10587	3.56194	4.01433	3.98068		3.95072	4.07272	3.73028	3.34016	3.91226	3.89917	4.23203	3.89894	3.86277	3.90508	3.03185	3.89666	4.0544	3.56796	3.51854	4.06396	3.97603	3.79229	3.13128
5931	RBBP7			3.34722	3.81413		3.06275	3.17394		3.85944	2.69826	3.52923		2.7798	3.39934	4.29768						0	3.00712	3.86757		4.23798	3.86078	2.88622	2.46959	3.02581	2.80739	3.5763	4.02765	3.41349	2.87024		3.25559	4.14377	3.54173	2.85913	3.71124	3.28369	3.06314
5936	RBM4			3.05117	2.76801			3.24775	3.16141	2.65752	2.92406	2.87204		2.70171	2.76573	3.80883	2.86723	2.6001	2.53904		2.77983	3.3264	2.84766	2.70077		3.46305	3.53243	2.56702		2.81419	2.72763	2.98649	3.74308	3.77004	2.87181	2.57127	0	3.83841	3.00974	0	3.04571	3.20605	2.71424
5937	RBMS1	2.67689			2.89768	2.42817	2.73207	2.77371		2.50865				2.50119	2.49795		2.73706						2.49836	2.62744		2.56627	2.27657	1.68859		2.58999	2.74034	1.61607		2.38649	2.67896	2.60684		2.47338		3.52444	2.75846	3.05347	2.98518
5939	RBMS2	2.58247			2.80327	2.33375	2.63765	2.6793		2.41424				2.40678	2.40354		2.64264						2.40395	2.53303		2.47186	2.18216	1.59417		2.49557	2.64592	1.52165		2.29208	2.58454	2.51242		2.37897		0	2.66405		0
5949	RBP3	3.80227	3.1953	3.25432			3.36954		3.34624				3.03843		3.02112			2.88116								2.81522	2.86045	2.98048					3.0249	3.19283		2.8768	3.06089			2.86136
5954	RCN1	2.35582		4.72256			3.33317	3.92256	3.95233		4.45316	4.11131		4.3108					3.20482										2.93412		3.01585	2.72069		3.13432	3.98657				3.638	3.15376		3.10646
5955	RCN2	3.40234	3.14136	4.29557	3.57778	3.30504	3.67831	3.95933	3.9275	3.09607	3.51256	3.99192	3.22902	4.04996	4.24972	4.59841	4.47442	4.88772	4.44164	4.55186	4.18074	4.1393	4.57868	4.46114	4.45677	4.46091	4.47169	4.16218	4.62859	4.79611	4.32717	4.70418	4.7118	4.52454	4.19224	4.21418	4.23429	4.34157	4.36158	4.53541	4.02426	4.35827	3.19861	3.84641
5962	RDX	2.64336	2.38998	2.18382	0	2.68865	0	2.82019	2.17757	0	2.28275	2.45222	2.48301	0	0	2.72434	0		0	2.10933	2.23259	0	0	0		0	0	0	2.3136	2.70834	0	2.94415	0	2.66974	0	2.37275	0	2.73312	2.6856	0	2.92349	0	0	0
5965	RECQL	2.81945			4.04478	3.6002	3.25637	3.86949	3.13386	3.64285	3.4353		3.53258	3.5864	3.39797	3.41866						3.59109	3.23504	2.77132		3.3563	3.17554	3.6722		3.37616	3.29714	3.44951	3.31253	3.49095	3.20803		3.65298	3.63846	3.38291	2.97824	3.34782	3.49923	3.6024	2.68714
5970	RELA		2.53786	2.73538		3.21485			2.59368		3.15675	2.81892	3.62797	2.13868		3.49283					2.20715	2.57435		2.6025		2.53276		3.01378			2.70005	2.73571	3.33883		3.16464			3.15957	2.5654			3.24627		2.5626
5976	UPF1			2.60388	3.90877		3.77917	4.30419	2.3473	3.00861	2.46641	2.69002	2.54964	2.92328	3.33162	3.97547			1.83961			3.38275	3.52947	3.5533		3.56325	3.76655	3.4134		3.18521	3.53765	4.0384	3.94357	3.2401	3.36085	2.53906	3.69215	3.71819	3.25534	3.2567	3.85951	3.68355	2.56831	2.83561
5977	DPF2														2.90747	3.25096	3.00946	2.68556				2.49402	3.00515	2.63172		2.68543	3.17049			2.79051	2.97964	3.13901	2.98634	2.44776			2.85652	3.36132		2.46373	3.26264	3.1372	2.75117
5983	RFC3	1.96528	2.488				2.46382									2.84335					2.38204			2.74494	1.95854	2.76136	2.94714		2.26997	2.4851	2.63535	2.93303	2.32262				2.61232	2.83171	2.50347	2.01357	2.58541	2.4139
5985	RFC5	2.48283	2.90939	3.14194	3.28601	3.0008	2.96066	2.98654	3.14422	2.80584	3.13545	3.2131	2.63401		2.84183	3.01839			3.00623	2.90645	3.21968	2.73644		3.06654		3.01997	2.94442	3.16376		3.00772	2.00007	3.09635	2.87523				2.98484		2.82073	2.69091	3.01674	2.24374		2.73719
5987	TRIM27			2.56991	3.31761	2.16711	2.52912	2.05788			2.09877	2.14341	2.09765	3.05455		3.27577	2.5703	1.85171	2.303					2.67006			2.68518										3.50702	2.06308	3.28057
6009	RHEB		3.15775	2.36704	2.2585		2.54966	2.63375	2.13905		2.656	2.57141		2.67129			3.20161				2.95157						4.09563						2.87575
6046	BRD2			0					3.395		3.42812	2.46989	3.04813			2.36089	3.62523	3.10924	2.61637	3.24079	2.43746	2.43096			3.43098		2.7639		3.52285								2.43356	2.96934	2.09514
6050	RNH1	3.05792	4.15068	2.83376	3.44818	4.25095	2.86001	2.60154	3.87558	3.53481	3.84904	3.68464	4.18335	3.44685	2.77909				2.81092			2.99623								3.01599	3.02391		3.61906	2.96738					3.66069	4.09279	2.82022	3.8194	3.94666	3.65264
6059	ABCE1	2.29068	2.15267		2.65894	1.85713	1.98354		2.45421	3.07039	3.33982	3.38404	3.27089	1.79765	3.2343	3.60419	2.70765			2.80387	3.04536		2.96761		2.2751	2.88996	3.24696	2.43382	2.61838		3.03364	3.03325	3.16894	2.8268	2.95019	2.30913	3.00586	3.07667	3.06357	3.21444	2.88866	3.49534	3.13932
6117	RPA1				2.26708		3.29758	3.44218		3.03303			2.35487	2.37625	2.51921	3.34189					2.32225	3.19456	3.23458	3.00094		2.98779	2.89931				2.96635	3.61751			2.97947		2.63508	3.71079	3.09264	2.89682	3.63556	3.42663	2.74041
6118	RPA2						3.22627	3.55342		3.46769		2.85489	3.09273	3.06742	2.96951	3.31819						3.20392					3.33487				3.2543	3.5077			3.32483				3.22661		3.52594	3.30223
6122	RPL3	4.5125	4.17676	4.54594	4.4737	4.40798	4.42986	4.61599	4.76843	4.6323	4.47927	4.4004	4.25739	4.39839	4.53296	4.33146	4.55663	4.14086	4.54795	4.2631	3.66767	3.96904	4.4961	4.17162	4.12922	4.37769	4.04695	4.57528	4.35463	4.17256	4.53074	4.09872	4.54038	4.2522	4.43546	4.39809	4.28698	4.15051	4.50876	4.78354	4.27087	4.64334	4.5688	4.38424
6124	RPL4	4.75321	4.91828	5.07652	4.80537	4.86953	4.91848	5.01499	5.18844	4.95015	5.05235	5.15869	5.05543	4.56418	4.69509	4.48917	4.77386	4.57633	4.92024	4.80489	4.17217	4.13374	4.53839	4.133	4.55564	4.47102	4.32623	4.72332	4.75969	4.41454	4.69516	4.39698	4.71932	4.15123	4.64141	4.88126	4.5455	4.37372	4.61266	4.9771	4.59498	4.7064	4.62991	4.70082
6125	RPL5						2.91107			3.59551			0	3.35481	3.39424	3.36335	3.16287		3.33087				3.18977	3.32553			3.07815			2.95307	3.21178	0	3.48255		3.44638		0		0	4.11473	3.21177	3.36429	0
6128	RPL6	4.72023	4.2073	4.44173	4.61222	4.14109	4.64964	4.79889	4.50703	4.61993	4.53575	4.69333	4.57081	4.44283	4.71761	4.30066	3.4766	3.25341	3.93604	3.62131		3.43013	4.6346	4.17861	2.98569	4.30703	4.03874	4.31095	3.92886	3.92529	4.41001	4.21845	4.57119	4.2364	4.4199	4.1128	3.87198	4.00169	4.13133	4.96762	4.50218	4.66976	4.41847	4.11869
6129	RPL7	4.70368	5.12315	5.18442	4.67745	5.21403	4.78583	4.82303	5.3468	5.16555	5.1212	5.26182	5.08508	4.80926	4.82355	4.73949	4.89255	4.68732	5.15055	4.89003	4.42225	4.31703	4.75793	4.21312	4.56307	4.51381	4.43604	5.11107	5.03254	4.6656	4.79142	4.65597	4.74468	4.49154	4.6551	5.11805	4.74379	4.4834	4.8317	5.1864	4.66883	4.97798	5.0295	4.98736
6130	RPL7A	4.12769	3.84834	4.07665	4.49727	4.19589	4.35943	4.73409	4.41974	4.32406	3.9285	4.33421	3.94153	4.45344	4.51959	3.7902	4.2044	3.48201	4.19971	3.88109	3.55048	4.263	4.57515	4.09369	3.80095	4.34227	4.06087	3.81773	4.11939	4.16886	4.43269	4.09043	4.5434	4.04058	4.18195	4.00594	4.04694	4.09678	4.47229	4.62266	4.43381	4.70521	4.45223	4.16767
6132	RPL8	0	4.08483	3.96411	4.08087		4.35086	4.61124	4.48407	3.59773	4.47011	4.17012	4.38411	3.65094	4.66963	4.49827	3.91854	3.73959	4.12696	3.65744	3.07429	3.76161	4.36215	3.97492	3.38211	4.21952	3.85098	4.30943	3.98054	4.40114	4.23251	4.15179	4.53197	3.97714	4.52148	4.49438	4.52389	4.32145	4.57002	4.64537	4.42754	4.7294	4.42411	4.35104
6133	RPL9	0	0	0	0	0	0	0	0	0	0	0	0	3.40414	3.65981	3.50805	0	0	3.30554	0	0	3.47903	3.74553	3.60338	0	3.70165	3.55509	3.72165	0	3.75526	3.82291	0	3.84173	4.01717	3.78393	0	0	3.45359	3.72451	3.93142	3.77028	3.75054	3.95235	3.74176
6134	RPL10	4.54673	3.60736	4.88992	4.74903	4.50166	4.83869	4.99967	4.90051	4.98037	4.78529	4.87596	4.93021	4.70241	4.9707	4.9636	4.77669	4.7699	4.76988	4.35973	3.86068	4.38095	4.96224	4.71534	4.32793	4.63099	4.74712	4.69741	4.73793	4.87179	4.80017	4.80241	4.91729	4.67794	4.81052	4.55794	4.93598	4.74898	4.75626	5.03827	4.82179	4.84506	4.60072	4.61589
6135	RPL11	4.75497	4.79679	4.49688	4.88299	4.7944	4.83066	4.92203	4.81454	4.92618	4.92601	4.91297	4.56904	4.61134	4.70406	4.59978	4.50617	4.5409	4.61784	4.57933	4.63274	4.56785	4.53945	4.62516	4.63561	4.74488	4.70235	4.7353	4.62753	4.62999	4.71459	4.6376	4.65211	4.56101	4.6213	4.58574	4.64277	4.5275	4.71535	4.81203	4.67876	4.77222	4.76643	4.72949
6136	RPL12	4.26868	3.32721	3.37587	4.5325	3.43936	4.54046	4.56652	3.51131	4.7466		3.78929		4.52644	4.36971	4.28545			3.62365			4.21231	4.10303	4.15842		4.11616	4.13856	4.28289	3.22785	4.21321	4.37438	4.13697	4.39775	4.27522	4.18223	3.43753	4.23509	4.09948	4.17723	4.10267	4.30227	4.40353	4.38221	3.9194
6137	RPL13	4.68161	3.8557	4.39328	4.31408	3.80037	4.80186	5.00295	5.09381	4.29237	4.57207	4.50605	4.51276	4.2146	4.6825	4.66164	4.57877	4.3913	4.16662	4.42304		3.75973	4.5801	4.08742	3.84804	4.26869	4.39164	4.31116	4.56232	4.50811	4.51964	4.04709	4.82967	4.29184	4.69604	4.40728	4.64551	4.57325	4.74165	4.58348	4.74039	4.68094	4.1775	4.28901
6138	RPL15	4.26656	4.32748	4.45412	4.61229	4.22901	4.47567	4.91865	4.2651	4.8195	4.46365	4.6529	4.41221	4.68729	4.47922	4.46478	3.65506		4.06538	3.80476		3.74991	4.25196	4.08797	3.39654	4.09488	4.09171	4.36886	3.71337	4.26076	4.42644	4.46391	4.45097	4.08148	4.5434	3.98187	4.46223	4.22277	4.65675	4.77609	4.37556	4.49751	4.4565	4.1622
6139	RPL17	4.03349	4.1579	4.33776	4.25305	3.91839	4.28033	4.31809	4.44289	4.21052	4.10331	4.41111	4.43562	4.0596	4.03588	4.27416	3.33104	3.04054	3.81132	3.60116	3.51018	3.62464	4.27258	3.97018	3.58941	3.95499	4.0617	4.03856	4.11873	4.03075	4.16904	4.18206	4.35867	3.77469	4.16959	3.97242	4.25438	3.92358	4.27628	4.48492	4.30932	4.1838	4.05702	3.9814
6141	RPL18	4.80713	4.88044	4.88815	5.04115	4.93656	4.81915	5.18561	5.01844	5.1596	4.90179	5.11641	5.01235	4.90133	4.65133	5.03658	4.86065	4.57612	5.07277	4.82527	4.34175	4.66494	4.68795	4.70555	4.66093	4.82348	4.73179	5.07633	5.02981	4.92648	4.9597	4.78532	4.96093	4.81589	4.93883	4.93819	4.89433	4.70942	4.93551	5.13922	4.96465	5.08655	5.14887	4.9676
6142	RPL18A	4.46428	4.77467	4.77257	4.43388	4.91128	4.55412	4.65605	4.85834	4.90603	4.81052	5.04321	4.79828	4.51583	4.36852	4.44642	4.14705	3.92735	4.36386	4.0238			4.34025		3.45526	4.18667	3.2198	4.67694	4.33488	4.12656	3.79425	4.26379	3.9511	3.92757	4.31742	3.99035	4.30822	4.13893	3.91937	4.61809	4.32423	4.47647	4.46587	4.34503
6143	RPL19	4.50314	4.2114	4.86778	4.70566	4.37869	4.73123	4.98678	4.96582	4.72512	4.87343	4.758	4.73294	4.57251	4.86578	4.91216	4.86898	4.46436	4.80794	4.65027	4.12474	4.4251	4.70339	4.50713	3.92103	4.5348	4.29765	5.1275	4.46519	4.62215	4.64962	4.69636	4.86375	4.503	4.786	4.56896	4.85876	4.68694	4.79545	4.87306	4.76585	4.52231	4.81077	4.78345
6144	RPL21	4.40345	3.95925	4.57486	4.4556	4.20053	4.30303	4.48201	4.91993	4.35512	4.40909	4.54659	4.53573	4.34341	4.45968	3.99379	4.60077	4.61695	4.29223	3.99739	3.69581		4.52658	3.78302	4.11133	4.40214	4.16149	4.47477	4.76653	4.47091	4.48416	4.4898	4.25107	4.34075	4.69393	4.56043	4.52239		4.33084	4.57021	4.02832	4.45689	4.29712	3.82949
6146	RPL22	4.24391			4.07501		3.94718			4.30643	3.68523		3.81729	4.71207	4.02836	4.0599						4.02437		3.8944		4.00952	3.85804	4.03102		3.92349			3.95424	4.08102			3.71985		4.24814	4.49959		4.26175	4.05888
6152	RPL24	4.35934	4.05724	4.3175	4.44915	3.85193	4.49054	4.74376	4.51779	4.22621	4.36012	4.35551	4.45027	4.31912	4.43213	4.51098	4.4711	4.30849	4.06381	4.03915	3.45825	4.13168	4.5488	4.28385	3.85204	4.32355	4.41142	4.20986	4.12572	4.35147	4.23379	4.26216	4.61892	4.20686	4.44248	4.2504	4.4318	4.52715	4.47897	4.45964	4.47634	4.49136	4.08289	4.03071
6154	RPL26							2.99611		2.89284				3.46373		3.17167			2.97875											2.75032	3.10297				3.06201					3.41128	3.04381	3.20866
6155	RPL27	4.52315	4.48108	4.73279	4.36749	4.28263	4.87205	4.80605	4.54191	4.902	4.64618	4.4894	4.56529	4.43855	4.73647	4.34125	4.45892	4.38017	4.44148	4.29584	4.21828	4.11961	4.63206	4.26105	4.04883	4.6597	4.41302	4.56734	4.50143	4.37784	4.60466	4.54026	4.49574	4.3448	4.59137		4.39581	4.27046	4.51928	4.62749	4.6191	4.55654	4.49326	4.30347
6156	RPL30	0		4.18725	4.08962		4.25735	4.34644		4.43989	3.79467	3.05769	3.74783	4.61859	3.85876	0	3.38757						0	3.91203		3.90505	4.11019	3.75424		3.34376	0		3.99146	3.42164			3.39292		0	4.14858	3.92033	4.13895
6157	RPL27A	4.6651	4.52414	4.77156	4.67965	4.30811	4.80171	5.02032	4.90552	4.80844	4.8099	4.65934	4.93432	4.57924	4.73505	4.71149	4.59025	4.5331	4.38268	4.3732	4.09798	4.43562	4.82195	4.62126	4.37611	4.60104	4.65879	4.66035	4.63573	4.76351	4.66044	4.70283	4.78858	4.63666	4.74414	4.54847	4.74338	4.73424	4.70691	4.82153	4.74125	4.72277	4.68515	4.5311
6158	RPL28	4.1832	4.67052	4.80873	4.33255	4.54876	4.49649	4.50903	4.85386	4.57383	4.84877	4.79366	4.71731	4.23516	4.35587	4.2528	4.5582	4.34597	4.55328	4.51141	3.99707	3.5461	4.30045	3.75174	4.05485	4.16958	4.15206	4.50213	4.46602	3.92928	4.27439	4.17665	4.46764	4.02077	4.24194	4.48172	4.23528	3.7922	4.3717	4.59296	4.31795	4.03923	4.40325	4.26483
6159	RPL29	4.1155			4.19069		4.07728	4.19656		3.70177	3.70542			3.90831	4.32186	4.27675						3.93343	4.10545	3.85236		3.77862	3.84656			3.97573	3.94949	3.70992	4.10588	3.96343	3.99803	3.9499	4.09882	4.06693	4.45866	4.48372	4.29553	4.51526	4.19189	3.93803
6160	RPL31	3.62552			2.63585		2.815		2.49152	2.96322	2.58822	2.14765	2.4442	3.14222																										3.64757		3.58004		3.40854
6164	RPL34			4.13304	4.248		4.27782	4.85675	4.82789	4.31811		4.11974		4.49683	4.73286	4.37817	4.49799	4.25648	4.2531	4.14147		4.54079	4.52979	4.08678	4.16806	4.652	4.55252	4.5928	4.19608	4.59541	4.2641	4.40184	4.40399	4.29477	4.49082	4.3244	4.37329	4.32284	4.50767	4.60267	4.55352	4.5974	4.27095	3.82347
6165	RPL35A	4.02253	4.21813		3.42526	3.27017	4.21134	4.21483		4.47569		3.32117	4.29998	3.98115	4.22657	4.05613	3.73893	2.89727	3.61826	3.42098		3.33456	3.5897	3.6883		3.78147	3.77987	4.39107	3.64863	2.66408	3.72868		4.0702		3.48725			3.16072		4.1848	4.08176	3.76042	3.90361	4.19753
6166	RPL36AL				3.33242		3.46582	3.58353		3.39172		3.4608		3.24987	3.5164	3.48598	3.08594	3.12619	2.81853	2.7654	2.67709	3.09764	3.34373	3.21366	2.7864	3.19165	3.15061	3.16919	2.92358	3.18583	3.39903	3.22706	0	3.2227	3.40465	3.10301	4.09481	3.39807	4.19847	3.60858	3.56502	4.25753	3.43667	3.35062
6169	RPL38	4.47849		4.07397	4.5626		4.74459	4.91085		4.79642	3.78913	3.67335	4.60093	4.65001	4.52025	4.03486						3.8492	4.49091	4.1164		4.06971	4.59081				3.97543	4.31911	4.66318		4.21927		4.32833	4.51069	4.31364	4.33851	4.63113	4.54045	3.92409
6173	RPL36A				3.05942		3.19282	3.31053		3.11872		3.1878		2.97687	3.2434	3.21298	2.81294	2.85318	2.54553	2.4924	2.40409	2.82464	3.07073	2.94066	2.5134	2.91865	2.87761	2.89619	2.65058	2.91283	3.12603	2.95406	3.59732	2.9497	3.13165	2.83001	0	3.12507	3.44985	3.33558	3.29202	0	3.16367	3.07762
6175	RPLP0	4.3346	4.13921	4.36644	4.88599	4.41829	5.04205	5.12454	4.18234	5.04352	4.24493	4.57045	4.47595	4.87376	4.82204	5.02461	4.19271	4.0869	4.1242	3.54474	3.76399	4.52782	4.81587	4.48668	3.58867	4.78203	4.87804	4.63419	4.03805	4.60137	4.68099	4.77497	4.7628	4.56987	4.72552	4.17288	4.92684	4.86854	4.7173	4.59881	4.90546	4.72867	4.5205	4.31823
6176	RPLP1	4.2837	4.11511	4.35739	4.53384	4.17399	4.61281	4.73941	4.22444	4.57082	4.12975	3.99364	4.275	4.58528	4.03852	4.28987	3.96287	3.88554	4.10142	4.08055	3.96507	4.19871	4.29236	4.30667		4.31495	4.43074	3.81893		3.95291	4.41052	4.10595	3.87312	4.12681			4.13375	4.47231	4.17631	4.1193	4.05598		4.00267	3.9438
6181	RPLP2	4.32765	4.45758	4.6079	4.57944	4.42223	4.48138	4.53378	4.65965	4.37086	4.54156	4.57263	4.7072	4.47547	4.53424	4.34677	4.62585	4.40422	4.81185	4.63434	4.47689	4.34169	4.26965	4.13355	4.3722	4.57935	4.59758	4.3875	4.48227	4.4625	4.50731	4.46221	4.49884	4.4393	4.4882	4.40748	4.43805	4.28591	4.53789	4.43479	4.78103	4.27381	4.05803	4.17732
6184	RPN1	5.34961	5.30542	5.31049	5.06229	5.06397	5.22248	5.14893	5.27707	5.31126	5.15911	5.32055	5.08176	5.28122	5.22086	5.08028	5.01741	5.00688	5.15144	4.93944	4.9388	5.03546	5.14795	4.91275	5.20441	5.22147	5.28335	5.04693	5.04545	5.0521	5.14364	5.19873	5.24061	5.19871	5.07022	5.02674	5.26188	4.96801	5.13211	4.83607	5.0285	5.08632	5.02664	4.76614
6185	RPN2	4.69699	4.87028	4.93016	4.51532	4.65346	4.67544	4.69038	4.9847	4.83711	4.60489	4.83748	4.75767	4.82016	4.82268	4.64514	4.68595	4.64952	4.89657	4.61989	4.60282	4.53438	4.69527	4.42163	4.85585	4.7657	4.91123	4.5455	4.72206	4.64633	4.68993	4.62753	4.80803	4.62435	4.68261	4.59197	4.8396	4.42536	4.70103	4.30459	4.53833	4.79956	4.62992	4.45022
6187	RPS2	4.51656	5.01966	4.76782	4.74921	4.63796	4.6137	5.00436	4.96695	4.96878	4.88801	5.11886	4.95826	4.79553	4.82971	5.06297	4.7347	4.50865	4.68961	4.46914	4.39923	4.43798	4.8973	4.76818	4.62104	4.7678	4.81665	4.76321	4.68633	4.69497	4.81758	4.87449	4.93673	4.66719	4.74135	4.69079	4.96274	4.74248	4.90761	4.92847	4.83639	4.97727	4.81323	4.65393
6188	RPS3	4.877	5.37973	5.13824	5.23658	5.13152	5.22374	5.4208	5.24069	5.36513	5.24874	5.41082	5.33995	5.22438	5.28122	5.36822	5.06901	4.93738	4.99508	4.90291	4.96605	5.10465	5.333	5.1376	4.93676	5.11338	5.23412	5.21247	4.9013	5.12454	5.24269	5.11325	5.30093	4.98961	5.14178	4.8002	5.18237	5.24256	5.2865	5.24943	5.27233	5.30566	5.09688	4.91011
6189	RPS3A	4.74079	4.46222	4.63634	4.73625	4.20052	4.75815	4.82728	4.43278	4.83015	4.43732	4.60752	4.73292	4.62716	4.88851	4.85384	4.14899	3.87628	4.34869	3.84327	3.33108	4.13307	4.65754	4.45629	3.96728	4.23177	4.27964	3.98479	4.11583	4.51021	4.42796	4.28187	4.88448	4.44291	4.38253	4.2467	4.61886	4.42099	4.7942	4.88404	4.77471	4.67119	4.63679	4.33134
6191	RPS4X	4.41906	4.28796	4.28025	4.79227	4.48242	4.67483	4.82321	4.32248	4.92579	4.45443	4.4697	4.5658	4.6312	4.72587	4.79362	4.27731	4.15335	4.19313	3.86234	3.63127	4.41461	4.79171	4.62885	3.97152	4.61947	4.52635	4.85966	4.00108	4.58875	4.77472	4.54148	4.79825	4.52635	4.73544	4.38701	4.58125	4.7269	4.77985	4.86418	4.6897	4.80335	4.78777	4.65407
6193	RPS5	4.45929	4.6075	4.92421	4.59837	4.60237	4.70131	4.75874	4.86269	4.68065	4.46894	4.84768	4.65101	4.45431	4.66495	4.78522	4.62922	4.46164	4.56154	4.51995	4.43975	4.403	4.53521	4.47247	4.58839	4.52023	4.50416	4.56623	4.47127	4.52327	4.6113	4.59692	4.57852	4.39482	4.46737	4.5619	4.63636	4.5907	4.54395	4.82434	4.61956	4.62027	4.71147	4.28023
6194	RPS6	4.21966	4.61933	4.45009	4.84401	4.26686	4.81249	5.04328	4.65667	4.78645	4.52861	4.70922	4.8003	4.48398	4.71584	5.01093	4.75293	4.52257	4.41709	4.25583	4.1002	4.63408	4.97619	4.73487	4.10443	4.62517	4.70348	4.496	4.57345	4.71398	4.84819	4.82822	4.99582	4.71436	4.66949	4.63554	4.83303	4.60117	4.96978	4.91738	4.95756	5.04568	4.77306	4.66197
6195	RPS6KA1	2.4297	2.81511	2.89676	2.50902	2.77421	2.8177	2.5598	3.88799	2.55988	3.64712	3.3536	2.88065	2.39935	2.92827		2.9763	3.12373	2.99289	2.60449	3.40704	2.51178	2.92835	2.60207	2.65694	1.43152	2.08666	2.17261	2.62423	2.58047	2.19946	1.34595	1.66487	2.10454	2.40088	2.70631	0	3.10885	1.62174	2.5698	1.42074	2.94211	2.1851	2.44185
6196	RPS6KA2	2.39878	0	0	0	3.45034	0	0	3.68929	0	3.76957	3.37921	3.19058	0	0		3.24615	0	3.24031	3.28738	0	0	3.1101	0	3.20886		0	0	0	0	0	1.30175	0	0	0	3.10708	0	0	0	0		0	0	0
6197	RPS6KA3	2.6689	3.04396	2.59281	3.0676	3.87977	2.3806	3.29945	3.50848	3.07548	3.73584	3.68607	3.72431	2.20941	3.30518	2.00468	3.03756	2.72601	3.26877	3.12168	2.46987	2.95758	2.61351	2.43429	3.33348	1.697	2.05988	2.12923	2.56004	1.88657	2.31417	1.32351	2.1223	0	2.21913	3.16848	1.94184	2.95246	2.1086	3.20751	1.73371	2.73037	3.23416	2.82219
6201	RPS7	2.56504	2.88391	2.87137	3.03246	3.01286	2.79261	2.80947	2.65695	2.87973	2.8215		2.79454	4.04892																									3.37238			3.52172	3.46097
6202	RPS8	4.88155	4.92987	5.07811	5.14035	4.89565	4.96811	5.26822	5.15237	4.8713	5.10834	5.13321	5.04298	4.8256	4.99209	5.1805	4.89928	4.76126	4.98483	4.60016	4.47212	4.84541	5.14694	5.52082	4.61274	4.90076	4.83341	5.03927	5.01077	5.04892	5.05549	4.84583	5.29094	4.949	5.02929	4.74154	4.884	4.89999	5.16646	5.19499	5.07799	5.18312	5.02186	4.9099
6203	RPS9	4.61148	4.82712	5.06625	4.98677	4.97765	4.95274	5.18841	5.19234	5.04859	5.16585	5.14977	5.12812	4.87131	4.90061	5.26038	4.96192	4.40716	4.75732	4.67245	3.68222	4.65947	4.92649	4.8	4.19449	4.96096	4.86694	5.05499	4.74588	5.00343	5.07244	5.09563	5.21742	4.81077	4.96107	4.52892	5.15654	5.0372	5.14231	5.07794	5.03056	5.07438	5.13347	4.81505
6204	RPS10	2.99815	2.82714	3.84464	3.98049	2.89473	4.41635	4.25773	3.78201	4.33598	2.92879	3.41374	2.8399	4.0617	2.70151	2.9528	2.61578	2.36581	2.35059	2.37657	2.46946	2.59545	2.96539	2.91379		2.70296	2.93238			2.3412	3.40356	2.52139	3.76358	2.55134	2.79008		2.53906	3.06879	2.76816	2.86002	2.77955	2.57746	2.65169	2.47785
6205	RPS11	4.42811	4.51052	4.70842	4.73362	4.24787	4.8115	4.98252	4.6256	4.60443	4.54795	4.64331	4.70809	4.45897	4.63717	4.59106	4.53668	4.22717	4.13292	3.85984	4.01972	4.31783	4.63152	4.44236	4.12171	4.4615	4.55551	4.48588	4.08265	4.43615	4.55165	4.53499	4.74888	4.28476	4.64759	3.98926	4.73182	4.70565	4.60777	4.42755	4.69835	4.82115	4.47566	3.8671
6206	RPS12	4.43996	4.51925	4.44763	4.52756	4.2957	4.62456	4.66621	3.9496	4.67334	3.99347	4.55541	4.29959	4.47416	4.57083	4.61029	4.19872	3.70803	4.2518	3.84785	4.01364	4.23452	4.50471	4.42517	4.16815	4.53427	4.34744	4.43786	4.24882	4.38845	4.54814	4.56717	4.54232	4.12028	4.38003	3.87991	4.58646	4.49605	4.42978	4.47454	4.4623	4.63638	4.41834	4.22838
6207	RPS13	3.37702	2.96315	4.04145	3.8372	3.79843	3.86289	4.28091	4.05784	3.84359	3.01046	3.59137	3.28877	3.86983	4.00286	4.02327	3.85268	3.11481	3.97829	3.65502	3.23025	3.61928	3.87192	3.85082		3.69024	3.72366	4.07346	3.30108	3.89763	4.06077	3.98546	4.24208	3.71776	4.06209		3.75066	3.79143	3.85704	4.40931	3.9406	3.82188	4.02224	3.38757
6208	RPS14	4.99184	5.0418	5.07619	4.97731	4.76045	4.99844	5.21617	4.95828	5.05526	5.01552	5.12166	5.2824	4.9159	5.16881	5.22463	4.81526	4.37376	4.66249	4.67054	4.57569	4.7455	5.09385	4.84867	4.89189	4.9072	4.82427	4.74079	4.79533	4.89523	4.99025	4.88783	5.13197	4.78066	4.93718	4.58057	5.20069	5.10321	5.16563	5.14897	5.18236	5.26608	4.97536	4.46675
6210	RPS15A	4.54591	4.38216	4.58756	4.65159	4.53421	4.55465	4.53386	4.53977	4.73054	4.57146	4.84936	4.5921	4.66147	4.5115	4.40801	4.44345	4.36403	4.38412	4.47631	4.23761	4.26591	4.31521	4.22176	4.15266	4.34971	4.34173	4.67025	4.50713	4.42118	4.4651	4.47171	4.36879	4.34077	4.58685	4.35539	4.47866	4.51512	4.55824	4.52941	4.32932	4.63718	4.47451	4.55196
6217	RPS16	4.94028	4.9912	5.16456	5.14658	4.72058	5.135	5.33098	4.99387	5.15237	5.06441	5.25614	5.10133	4.95747	5.14261	5.17958	4.95483	4.89486	4.88811	4.66596	4.78326	4.83718	5.18471	5.0541	4.83297	5.09975	5.02675	4.94905	4.74072	4.80408	5.13997	4.80861	5.12031	4.88217	4.99145	4.68516	5.08396	5.06142	5.03006	5.11472	5.01474	5.23007	4.97134	4.87754
6218	RPS17		4.04324		3.6744	4.19648		3.7044				4.24112	4.12158	4.33253	4.61992	4.56514	3.73432	3.7458			3.11557	4.37168	4.60744	4.48177	3.48489	4.49811	4.75713	4.11692	3.56383	4.38785	4.40593	4.35468	4.771	4.44197	4.6769	3.86136	4.46088	4.58627	4.53227	4.48117	4.53029	4.74777	4.23516	4.03545
6222	RPS18	4.79469	5.16195	5.15325	5.16315	4.80683	5.31742	5.36565	4.90709	5.15821	4.96517	5.13889	5.17063	5.01675	5.03324	4.98644	4.90665	4.86882	4.73879	4.5198	4.58575	4.62439	5.1058	4.94778	4.62255	4.92285	4.96999	4.79728	4.58743	4.67061	4.97747	4.87333	4.89998	4.48014	4.86912	4.44543	5.00077	5.05982	5.08527	5.08555	5.09519	5.20919	4.9617	4.25804
6223	RPS19			3.36116	3.25066	3.23958		3.63535	3.61606	3.4524	3.62991	3.35236		3.67621	3.06916	2.83377				3.08425			3.59885					3.36118			3.17863		2.9949	3.33015				3.53595		3.23367		3.21237	3.30179
6224	RPS20	4.79298	4.54766	4.58138	4.96547	4.50122	5.05269	5.05326	4.45554	5.13006	4.62082	4.55382	4.69389	5.05843	5.06011	5.0182	3.8719	4.12819	3.70815	3.89269	4.15557	4.52006	4.98829	4.81503	4.05214	4.90214	4.94969	4.82449	4.37796	3.93309	4.81125	4.84891	5.00929	4.76844	4.86201	4.25426	4.87243	4.91156	4.85792	4.8151	4.92278	4.96758	4.82916	4.46061
6227	RPS21	4.70727	4.78502	4.87877	4.73473	4.74751	4.89445	4.85874	4.7678	4.856	4.72169	4.75402	4.79284	4.42078	4.7724	4.76916	4.71722	4.60815	4.74118	4.71638	4.64907	4.60612	4.8325	4.47304	4.67758	4.77296	4.80658	4.65406	4.67721	4.74235	4.85274	4.68415	4.78125	4.45409	4.63357	4.64027	4.81322	4.71463	4.73921	4.59305	4.71929	4.73097	4.49403	4.27497
6228	RPS23	4.35982		3.80847	4.47703		4.28188	4.65378	3.67258	4.39128	3.32517		4.22297	4.05706	4.54835	4.51442	4.00072						4.24694	4.13083		4.09439	4.13696			4.3335	4.35708	3.88938	4.73744	4.22296	4.56196		4.46052	4.27644	4.33629	3.68816	4.48228	4.64778	3.90915	3.94983
6229	RPS24	4.22357	4.6276	4.571	4.41042	4.60374	4.13348	4.36511	4.68694	4.66401	4.5208	4.60949	4.69971	4.2987	4.29048	4.45263	4.47257	4.04591	4.42762	4.48558	4.05135	4.09217	4.27468	4.00264	4.26176	4.28927	4.13637	4.33462	4.44041	4.22935	4.25482	4.16587	4.45434	4.02939	4.28866	4.18226	4.15451	4.22656	4.20807	4.33274	4.33933	3.88393	4.28972	4.25909
6230	RPS25	4.88483	4.54395	4.37981	4.8644	4.15812	4.88131	5.00071	4.18621	4.95807	4.80727	4.90135	4.78409	4.79877	4.53096	4.88401	4.3893	4.37605	4.41977	4.23751	4.37707	4.58765	4.85529	4.74256	4.40508	4.85466	4.71986	4.78284	4.45512	4.71235	4.74843	4.69474	4.80795	4.68839	4.76841	4.39577	4.77557	4.74516	4.84682	4.8542	4.81026	4.92273	4.83727	4.71559
6231	RPS26	4.37883	4.46525	4.47887	4.50266	4.29917	4.53033	4.58225	4.44622	4.53906	4.43934	4.40423	4.50416	4.39247	4.71113	4.6678	4.46662	4.41817	0	4.25885	4.14127	4.50765	4.6706	4.51718	4.39082	4.63085	4.56743	4.54759	4.38959	4.49712	4.57081	4.63776	4.70687	4.47957	4.53016	4.45975	4.53896	4.49564	4.62875	4.65888	4.13591	4.70884	4.44856	4.45039
6232	RPS27	0	5.10976	5.21937	5.11154	4.68778	5.00369	5.23801	5.05577	5.08947	5.03944	5.16853	4.99216	4.8539	5.11838	5.29364	5.07454	4.63453	4.59932	4.564	4.72441	4.69584	5.09715	4.96478	4.71174	4.87569	5.11369	4.95117	4.7536	4.90266	5.10694	5.20291	5.34688	4.72842	5.16787	4.71538	5.20201	5.15369	5.10089	5.03829	5.16408	5.20785	4.67451	4.48001
6233	RPS27A	4.39723	4.31259	4.42401	4.48239	4.44225	4.33212	4.43369	4.26839	4.42634	4.44019	4.36545	4.31111	4.21606	4.45446	4.48555	4.30047	4.27428	4.32039	4.20029	4.12452	4.17886	4.37959	4.2291	4.25681	4.34795	4.50603	4.50085	4.33953	4.98177	4.43903	5.11471	5.19451	4.34896	4.32066	4.34621	4.35723	4.31236	4.38853	4.39606	5.07952	3.85303	3.7529	4.33319
6234	RPS28	4.17943		4.16996	4.14636		4.29455	4.06245		3.92663	3.75047	4.27638				4.26762		4.03536		3.76306	3.6906			4.09659	3.88522	4.15765	4.10036	4.07516	4.06078	4.08374	4.19087	4.2408	4.10243	3.95932	4.19573	4.19475	4.37926	4.19618	3.98576		4.19853	4.12057	4.04049	3.75147
6237	RRAS	4.02607	0	3.77539	3.06349	4.20913	3.57336	3.60546	3.55944	3.67876	3.98487	0	4.25749	3.2845	3.6302	3.22163	3.75073	3.61095	3.85079	3.73337	3.02479	3.61632	3.63748	3.35415	3.62837	3.55603	3.44787	3.99492	0	3.83165	3.57209	3.05875		0	3.38138	3.69308	3.00446	3.08242	3.44408	3.307	3.51956	3.24982	3.19381	3.44157
6238	RRBP1	3.48102	3.71903	3.42524			2.89942	3.34227	3.30985	3.21582	2.21044	3.70076	2.7152		2.37534	1.82478	2.86596	3.49429	3.09904	2.79872		2.80052	2.52705	2.72251	3.35534	2.79056	2.02104	2.02875	2.58764	3.09325	2.79619	2.85887	1.84959		2.3441	3.36492	3.41629		1.74802	3.22592	2.08018	3.3453	2.86543	2.94566
6251	RSU1		3.81918	2.84544		3.79275			3.54531		3.71859	3.6863	3.17522				3.48372	3.7855	3.72875	3.78138	3.57561				3.2137				3.3074							3.7071
6272	SORT1	2.65415		2.64617		2.20392	1.99776	2.77373	2.41612		2.15732	2.3454		2.80108				2.54879	2.72928		1.77138		1.47199						1.92714						2.07158
6275	S100A4	4.30519	5.44549	3.96498		4.84542	4.02624	3.63792	4.03405	3.68254	4.58625	4.28923	4.97412	4.26827	3.48743		3.79553	4.17427	3.80904	3.64315	4.67713	4.12209				3.69316	3.55799	3.62082	4.83449	3.85805	3.46075			3.62853	4.46431	4.35131	3.65255		4.04369	4.68632		4.31091	4.36462	4.1283
6277	S100A6	4.13099	5.42333	4.8899	4.38035	4.90685	4.58446	4.60774	4.6512	4.35827	4.76568	5.00837	5.08071	4.7749		4.12416	5.1372	5.24594	4.83871	4.86679	4.97209	4.26403	4.26211	4.27808	5.1357	4.44781	4.23982	4.61776	5.3434	4.12512	4.78463	4.23791	3.72665	3.92318	4.47567	4.90311	4.46953	4.77896	4.72634	4.94504	5.0414		4.79703	4.79772
6279	S100A8		3.85013	3.34633	3.22924		3.34825		4.47153	4.92911	3.42191	5.20449	3.50194	3.35873	3.06535						3.37452	3.33265	3.59643													4.19912				4.24502	3.364	3.79189	3.58156
6280	S100A9		3.39027						4.61793	5.29734	3.08765	5.47781	3.19318	3.52352	3.53227						3.23128	3.93478	4.53149					3.41371	3.81188							4.65304				4.91417	4.15888	4.56761	4.31426
6281	S100A10	5.07131	5.01408	4.3524	5.06519	5.07777	4.71352	5.2329	4.66012	4.74285	4.80569	4.80829	4.74041	5.04115	4.37276	4.12983	4.95656	4.27665	4.57647	4.75732	4.62685	5.08094	5.00892	4.76508	4.66308	4.82339	4.78347	4.76085	4.73327	4.49378	5.12918	4.71459	4.09729	4.25396	4.20239	5.01755	4.65763	4.73546	4.43689	4.85325	4.40977	4.66158	4.8173	4.78125
6282	S100A11	4.16519	4.08082	3.34565	4.04325		4.473							4.68153								3.1699				3.9631			3.83564				3.52801	3.99917	4.16428		3.38402		3.93621	4.37208	4.35714	4.54761	3.74615
6293	VPS52	2.60915	3.36653	3.19862	2.6993	3.33377		2.90324	3.5855	2.85044	3.10379	3.06781	3.09225	2.67171	2.63189		3.15957	2.88792	3.33865	3.53384	3.32376		2.75966	2.44683	3.69251	2.61796	2.74501	2.99664	3.54076	2.65038	2.80843	2.96315	3.13545		2.67909	3.07342				3.1405	2.74461	2.53274	2.66482
6294	SAFB				3.11531			3.33521							1.63821								3.2527	1.39958			1.63398					1.37842	1.63851	1.50774	1.30005			1.90451			1.68657
6300	MAPK12	0	0	0		0	0		0		0	0	0		2.07959	2.17619	0	0	0	0	0	0	2.23659	2.07006	0	2.21256	2.05403	0		0	2.15158	2.22618	2.12642	1.87057	0			2.07315		0
6305	SBF1		1.76052	2.17109		2.41592		1.75175	1.69954	1.99581		1.83451	2.459	2.14305	2.39782			3.62546	3.28497	1.89091	1.33719	1.73439	2.30046		1.48054		1.43968			1.43237	1.53043		1.02811				1.96949	2.29553	1.21206	1.65437			2.56227
6319	SCD					3.42068			2.48304	3.69383	3.94477					2.66338	2.62905		3.13631			3.24625			3.69697	3.13902		3.26586			4.15656	3.07538	3.0318	2.96546			2.9388	3.66665	2.49425	2.20544
6320	CLEC11A	3.47867	2.55072	2.72303	2.66654	2.80959	2.49749	2.70849	3.37394	2.56195	3.59624	2.56014	2.78255	2.56497	2.59431	2.25581	2.85346	4.75435	2.58186	3.8169	4.64021	2.20223	2.81139	2.61485	3.21992	2.48314	1.96596	2.75446	4.31001	2.39376	2.95938	2.1986	2.00506	2.85087	2.84574	4.6211	2.42563	2.51453	2.43324	3.24294				2.64953
6341	SCO1		3.19145				3.57195	3.37043		3.29374		3.16112	3.14137		3.14053	3.30468																					3.22473				3.52224	3.32236
6342	SCP2																2.97827	2.60192				3.67424	2.58978			2.55837		2.38566		2.92131	2.70883	2.60087		2.1987	2.84943		2.15681			2.6182	1.87758
6389	SDHA	3.429	3.18159	2.97303	3.8881	3.43154	3.59312	3.73553	4.16518	3.87169	3.43482		3.51732	4.23339	3.68151	3.66644	3.48719	3.28189	3.38589	3.32162	3.54924	3.53468	3.75252	3.33577	3.26013	3.67011	3.88025	3.70541	3.14981	3.84553	3.45501	3.47219	3.76585	3.89286	3.70899	2.99356	3.36246	3.7695	3.73266	3.92097	3.68649	4.34826	4.00096	4.04282
6390	SDHB	2.68067	3.76713	3.28946	3.87264	3.3793	4.21485	4.17964	3.80549	3.68542	3.28102	3.21343	2.9012	3.38788	3.41249	2.72397	3.70878	3.41064	3.43213	3.47422	3.75427	3.49457	3.59285	3.51958	3.09139	2.99687	3.6142	3.67443	3.24926		3.17139	2.88209	3.04823	3.40279	3.50176	3.15196	2.53098	3.58923	2.95356	3.36325	3.23064	3.78728	3.17983
6396	SEC13	3.92096	4.30784	4.30938	4.1155	4.23171	3.95417	4.16229	4.48743	4.26214	4.18032	4.17425	4.10669	3.82988	4.40519	4.28495	4.37458	4.52592	4.47386	4.55325	4.56787	4.38566	4.53763	4.27986	4.33658	4.28289	4.39375	4.17852	4.5617	4.1603	4.57834	4.32742	4.51975	4.24877	4.47744	4.53579	4.02128	4.31539	4.43669	4.34447	4.27826	4.4873	4.3279	4.35268
6400	SEL1L	2.63426	2.71201				2.42824	2.37263	2.11102	2.48052	1.87476	2.66505	2.01137	1.99798	2.35267					2.09354		2.20997				2.25328	2.29805						2.84347				2.42233	2.24444	2.59479			2.53507	2.62012
6421	SFPQ	3.99876	3.59504	3.61054	4.05387	3.19933	4.32737	4.32514	2.86426	4.16951	3.56366	3.23131	3.49393	3.73432	4.70868	4.03849	3.43373	3.67662	2.98031			3.92341	4.06847	4.10262	3.29891	4.16181	4.26985	3.7442	3.50778	3.98572	4.06313	4.09186	3.82824	3.79699	4.04403	3.82822	4.15734	4.48081	3.46203	3.83062	3.94979	4.1307	3.90642	3.38741
6426	SRSF1				2.65548			2.76996						2.64986	2.91126	3.14206							2.90941				2.86748							3.03113					2.99455		2.96235	3.19599	3.12933
6427	SRSF2	3.18918	3.47432	3.40414	3.17988	3.09516	3.10028	3.08381	3.10203	2.80532	3.04049	2.97452	2.92677		3.37334	3.73755	3.4629	3.75211	3.544	3.53562	3.71512	3.63077	3.33074	3.42068	3.34495	3.35265	3.70709		3.54536	3.73626	3.41437	3.79069	3.31556	3.67472	3.47947	3.70393	3.6117	3.6758	3.70362	3.39287	3.25689	3.45323	3.31264	3.53786
6428	SRSF3	4.43012	4.46179	4.36283	4.63367	4.20443	4.42904	4.77355	3.99744	4.58042	4.50242	3.8144	4.23561	4.59286	4.4206	4.79844	3.76472	3.9937	3.88531	3.89158	3.87298	4.47372	4.69327	4.74534	0	4.27964	4.45144	4.69893	4.14356	4.71167	4.67579	4.67412	4.86479	4.73929	4.54957	4.49231	4.64863	4.67726	4.72266	4.10238	4.74447	4.6453	4.66856	4.24259
6429	SRSF4							3.3323		3.23257						3.26069	3.1515		3.16699			3.09935						2.83532		2.97747			3.07305				2.85272				2.93602	2.65061
6432	SRSF7	0	3.84266	0	3.87515	3.65965	3.80669	4.05788	0	3.9272	3.74718	3.34463	0	0	4.11122	4.46671	3.62482		3.82833			4.12722	3.47671	4.2068	3.89213	0	3.41227	4.24886	3.91809	0	0	4.1655	3.67816	4.45489	3.40686	4.04763	4.03077	3.9709	4.18223	4.02659	3.99772	3.64837	4.37137	4.16496
6434	TRA2B							3.10677								3.39103											3.33312	3.18469		3.23319	3.25274	3.55357	3.33312	3.26089	3.25937	3.11799	3.21275	3.29692	3.22762	3.09339	3.32689	3.19
6472	SHMT2		1.36233		2.93068			2.09363	3.00291	2.1402				2.0997	2.37484	2.38933	2.44491														2.58913	2.62648	3.25573	2.45893	3.05227		2.47072			3.40849		3.18306	2.81654
6499	SKIV2L	2.74585	2.86103	2.7993	2.88294	3.11694	2.64405	2.89459	3.31163	2.88114	3.20825	3.23315	3.06315		2.96882	3.19671	2.97492	2.94717	2.90407	3.10052	2.08853	2.74743	2.7595		3.22224	2.62508	2.75713	2.65372	3.24585		2.58469		2.94948	1.71003	2.61134	3.31624	2.41962		2.04853	2.64827		2.85998	2.78798
6500	SKP1										3.13887						3.5192	3.21341	3.25911	3.16782	3.54558		2.4431			2.718					3.00413			2.84539			3.15982	3.20561	3.2618		3.15774	3.27526	3.33014
6510	SLC1A5	3.29313			3.54668		3.29554	3.11796	3.16235	3.05902				3.60116		3.91057	3.2401				3.2657	2.43405	2.08193	3.1213	3.12179	3.12461	3.27737				2.9125	2.96235	3.32433	3.37746			2.24886	2.92616	2.77387		2.51505
6513	SLC2A1	4.89246	5.38341	4.42315	4.39288	3.61922	4.46409	4.02583	3.47738	4.4027	3.91799	3.57718	3.69767	5.77566	3.56154	4.50549	3.61763	4.58122	4.07366	3.68027	5.16386	3.31822	3.0822	4.57002	4.3884	5.52106	3.81738	3.71078	5.0086	4.30129	4.04732	3.71541	4.03937	4.66172	4.58442	4.19196	3.84582	4.24029	4.89229	5.03662	4.19179	4.69548	4.94608	4.86519
6515	SLC2A3	3.99839	3.93875	3.19387	3.48949	2.94592	3.39386			3.17514		2.22042	3.16233	4.05915	2.68524			2.65692	2.91924		3.77722	2.84564		2.14765		3.06813	2.8881		2.75865		3.26293			3.25615		2.78706		2.83242	4.11661	3.52534		3.85559	3.19961	3.22527
6520	SLC3A2	4.46176	4.1395	3.41137	3.96183	3.18048	4.02234	3.74885	3.07898	3.97217	3.48765	4.00688	3.11856	4.36131	3.93839	4.61367	3.94207	3.48833	3.25169	3.24355	3.79197	3.52537	4.03071	3.46597	3.51581	4.30224	4.30245	3.38425	3.6523	3.47562	4.01028	3.56664	4.18743	3.62476	4.10824	2.90003	4.11665	3.46515	3.8618	3.47623	3.95604	3.77203	2.42222	3.58
6521	SLC4A1	4.51656	5.77685	4.25112	4.27617	3.70338	3.17969	3.47913	2.81969	1.68368	3.69313	3.38092	3.90954	5.17018	3.90216	3.18204	2.39993		3.16171	3.52474	4.66732	3.47098	3.4935	4.97677	3.74181	3.37768	3.36798	3.20769	4.60982	4.55743	2.56955	2.45148	3.81313	4.66355	3.42062				5.24905	5.40456	3.88478	4.02878	5.51755	5.08277
6558	SLC12A2			1.8911		3.94561		2.26697	3.61824	2.18349	2.49458	3.19828		2.41396		3.36244	1.75526	3.32846	2.86825	2.26669			1.76808		2.96859	2.63521		1.90234		2.85835			4.62724	1.90038	2.08703					2.54913				2.54266
6566	SLC16A1	3.70666			4.31646		3.87325	3.98393		3.60144	3.17502	3.28021		4.06305	4.15352	3.92351	4.7699	4.05395	3.60458	3.87176	4.59449		4.03384	4.06668	3.60314	4.13272	4.08533	3.53443	2.93857		3.98361	3.28491	4.14098	4.41368	3.62291	3.0951	4.35606	4.52115	3.01753	4.27578	4.17524	3.85871	3.08282	3.68994
6576	SLC25A1	3.95958	4.05549	4.21412	4.59433	4.18187	4.26114	4.39662	4.84108	4.54349	4.43034	4.48789	4.0543	4.16784	3.92191	4.13762	4.40345	3.96403	3.95919	3.9571	3.61531	4.2001	4.06551	4.00354	4.25466	4.45501	4.20077	4.20347	4.09775	4.39978	4.10493	4.29674	4.23372	4.11843	3.76284	4.07107	3.76491	4.04571	4.19993	4.30834	4.36751	4.15532	4.08313	4.22682
6595	SMARCA2			2.60642	2.86368	2.49195	2.71051	2.61254	2.81368	2.33144	3.00184	3.02565	3.06651	2.87566		2.36448	2.20973										0	1.66245	2.63936	2.79651	1.72079	1.9973					2.13747				1.73353	2.20761	2.50983
6596	HLTF							1.58785								2.73426		2.54388	2.09693	2.2319				2.26991	2.29088	2.24823	2.43139			2.12105	2.17872
6597	SMARCA4		1.81702	2.52791	2.74744		2.77503	2.93589	1.94054	0	2.26822	0	2.10623	2.60538	1.55854	2.91958											2.74377		1.95918	0		1.81277				1.77573	2.78922		2.73359		1.96517
6598	SMARCB1				3.11148											3.37835										3.11682	3.22452	3.06198		3.07081		3.35112			2.90955	3.20712	3.566	3.34585	3.15602		3.15196
6599	SMARCC1		2.78096	2.479			2.22123	2.40348	2.86257	2.28001	2.95179			2.12622		2.29716	2.39445										2.31364			2.41672		1.68571				1.72094	1.91875	2.37644	1.37407			1.88616
6603	SMARCD2				2.98853		3.10441	3.07168							2.07542	3.23469	2.01629					3.09282	2.37261	2.48805		2.67729	3.64568			3.04827	3.14687	3.16231	3.0778		2.20778		3.29745	3.02235	1.58878		3.31809		2.62109
6606	SMN1	2.64156	3.38681	3.10592	3.45716	3.36886	3.21542	3.42719	3.30104	3.13811	3.54537	3.48484	3.30815	2.91044	2.45405	3.07154	2.8196		3.25256	2.77112	3.46577		2.80218	2.77242	3.43145	2.62136	2.65147	3.05214	3.04468		3.24448	3.27186	3.36105		2.55308	2.7412	3.502	3.26884	3.33747	3.20913	3.03803		3.35198	3.19527
6607	SMN2	2.63312	3.37838	3.09749	3.44872	3.36042	3.20699	3.41876	3.29261	3.12968	3.53694	3.47641	3.29972	2.902	2.44561	3.06311	2.81117		3.24413	2.76268	3.45734		2.79375	2.76398	3.42302	2.61293	2.64304	3.0437	3.03624		3.23605	3.26343	3.35262		2.54465	2.73277	3.49357	3.26041	3.32904	3.20069	3.02959		3.34355	3.18683
6613	SUMO2				4.30174			3.53469		3.98174					3.95537	3.56062						3.84043	3.68621			3.58786					3.59915		4.19986	0				3.8767	3.90675	4.29186	4.16327	4.33042	4.19582
6625	SNRNP70				3.47181		3.7685	3.55873		3.14533		2.94858		2.72319		4.22862							3.40428	3.39795		3.64894	3.45782	3.04515		3.84034	3.30037	3.7694	3.60797	3.35196	3.10647		3.89419	4.08589	3.68351	3.04324	3.95352	3.63231
6628	SNRPB			2.1786	2.92081		3.26378	2.95514		3.25404		2.44197		3.08379		4.42663						2.61823	3.04299	2.88092		2.97121	3.40008	2.85841		3.1367	2.69031	3.2476	3.01006		4.27182		3.05433	3.29043	2.66012		2.87883
6632	SNRPD1	4.19445	4.00779	3.992	4.51342	4.02977	4.4289	4.46831	3.75129	4.48477	4.03254			4.23662	4.23513	4.56384	3.79316					3.95379	4.33959	4.31045		4.43134	4.38791	4.64765		4.33755	4.06191	4.15784	4.19365	4.17637	4.05629		3.74954	4.4683	4.30312	3.96874	4.36553	4.42337	4.35134
6633	SNRPD2				3.52693		2.84476	3.9924						3.51375	2.84233	4.57848	3.57463	3.46932					3.33774	3.92397		3.84289	4.09508	3.72316		3.7467	4.02513	3.7395	3.96745	4.46441	3.61112		4.09267	4.12935	3.98098		4.07078	3.41688	2.68056
6634	SNRPD3	3.97048	3.60129	3.36929	4.41748	3.65182	4.36611	4.45978	2.9748	4.38357	3.2695	3.4769	3.2275	4.1288	4.06492	4.33459	2.88585	2.83891		2.72392	2.85248	4.1052	4.28555	4.31382		4.23938	4.31175	4.06949		4.05592	4.11129	3.98136	4.10115	3.8775	4.05057		4.03662	4.23631	3.9498	3.83726	4.3213	4.04215	3.89884
6635	SNRPE	3.74457	3.35802	3.56885	4.12206	3.56001	4.08211	4.1739		3.95611	3.47716	3.56023	3.39025	3.97892		4.1488							3.61573	3.74958		3.29871							3.63462	3.81591	3.45064		3.9273		3.41261		3.92259
6636	SNRPF		3.2762	3.46362	4.16759	3.39136	4.11485	4.19813	3.05705	4.0371	3.27478	3.16815	3.1777	4.06816								3.67248	3.88129	3.88762		4.06468	4.16617				3.70824			3.6043	3.63602		3.76189				3.60838	3.8403
6637	SNRPG				4.09718		4.06685	4.09287		4.03844				4.21168	3.7767	4.16585						3.4168	3.63472	3.6617														4.16868	3.89819				3.87176
6638	SNRPN			2.16481	2.90702		3.24999	2.94135		3.24025		2.42818		3.07		0						2.60444	3.0292	2.86713		2.95742	3.38629	2.84462		3.12291	2.67652	3.23382	2.99628		4.25804		3.04054	3.27665	2.64633		2.86504
6643	SNX2	2.7016	2.69548	2.65272	2.5503	2.66626	2.63844	2.56341	2.25955	2.65435	2.35946	1.82239	2.70822		2.73636	2.37415	2.07941	2.13402	2.39749	2.31809	2.47456	2.38473	2.14894	2.32681	1.89866	2.13297		1.99642	2.21938	2.28217		2.1712		2.15819		2.03438		1.89383	2.4401	2.51879	2.34081	2.46978	2.95071	2.41363
6645	SNTB2		2.79021		2.80524	3.93082		3.21425		3.52526	2.44644		2.52075		1.91579			2.90267				3.07854	2.90871	2.77968	2.65667	3.62304					3.19414				2.79536	3.17749	2.45324	2.01216		2.70687			2.66739	2.85665
6646	SOAT1	3.01568		3.69186	3.84833	2.9	3.70656	4.07158	3.82468	3.53249	3.07187	3.85981	3.28697		4.13566	3.86573	3.88324	2.49201	3.98596	3.59662	3.00747	3.78376	3.40795	3.56134	3.64134	3.61131	3.74117	2.91804	2.94609	3.10852	3.97994	2.4433	2.87742	5.23714	3.81448	3.17846	3.75497	3.54643	2.97933	3.37038	3.54705	3.5611	3.27863
6651	SON							2.6617		1.97932		2.24446			1.71942	2.63809	2.37297	2.07958				2.24224	2.26712	2.29432		2.35111	2.60151			1.8728	2.19006	2.05359	2.77308		1.71343		3.01587	2.25426	1.7907		2.55164
6708	SPTA1		5.28026	2.78156		2.14886			2.83108				2.55986	2.98602		2.5504				3.06628	3.18567			3.44895					3.60723	3.06022				3.18673		2.94228	2.68879	2.75341	4.12576	4.35833	2.44623	2.08276	4.48237	3.87086
6709	SPTAN1	3.15697	3.66232	3.42542	3.05375	3.83185	3.30764	3.60804	3.01273	3.15825	3.4444	3.69715	3.73643	2.67081	3.29708	3.57202	3.6246	3.64968	3.58055	3.25725	3.17206	3.2642	3.25292	3.31921	3.49057	3.77045	3.59046	3.45512	3.7849	3.57122	3.51151	3.32857	3.53909	3.44178	2.86262	3.26442	3.24093	3.19784	3.05743	2.90028	3.53589	2.97784	3.59327	3.31859
6710	SPTB	1.55389	5.30632	2.0038	2.66052	1.66818	0	2.94347			0	0	2.61258	3.3594	2.68858	0	0	2.45065	0	0	2.7126	0		3.36612	0	0	0	0	2.77332	2.71036	0	0	0	3.05394		0	0	0	4.01184	4.44422	0	2.75981	4.43256	3.97584
6711	SPTBN1	3.47315	3.3872	3.16579	3.40652	3.78411	3.69063	3.95395	1.95258	3.28544	3.31066	3.72612	3.91017	3.3768	3.50342	3.6951	3.1989	3.61553	3.46294	3.20155	2.55907	3.51781	3.19918	3.64718	3.26441	3.90927	3.76292	3.49137	3.5928	3.71847	3.58797	3.51807	3.7499	3.81061	3.07307	2.97961	3.39926	3.34986	3.49221	3.18952	3.71404	3.3991	3.94227	3.63724
6712	SPTBN2	0	0	2.89419	3.17769	2.63184	2.74067	3.1014	2.04966		2.59001	2.96154	0	2.63471	0	2.56671	2.95139	0	0	0	2.10864	2.15282	3.11761	0	0	2.70302	2.80663	2.50158	2.16322	2.80131	0	2.14061	2.61682	0		0	0	2.90724	0	2.21694	2.56591	2.8335	0	1.32526
6713	SQLE				3.19495		1.98902	2.08815		2.79573						2.51231	2.40341							3.96354	2.27438	3.8454	3.08528	2.22822		3.62879	3.6295	3.85706	4.18829			2.78792	3.17915	2.49858	2.77604	3.10834	2.94103			3.0031
6714	SRC	4.04729	4.78055	4.31573	4.12025	4.13722	3.81105	4.19951	4.85229	3.86467	4.58831	4.83719	5.03378	4.06871	3.90181	3.85647	3.99233	4.53305	4.60224	4.29076	4.39958	4.17387	3.98197	4.07921	4.40143	4.08681	4.11626	3.93265	4.30626	4.07209	3.99322	3.91962	3.82477	3.92226	3.83508	4.34825	4.20991	3.94281	4.02713	4.00749	4.17268	4.09433	3.77239	3.62741
6717	SRI	3.96128	4.45436	4.25879	3.57942	3.73393	3.59976		3.35675		3.58855		3.63481	3.86974		3.58085					3.00546				2.86779	3.13644					3.2048			3.86887		3.03507			3.64436	3.75993	2.95818	3.52891	3.72462	3.44104
6726	SRP9	3.43764								3.47603				3.51575	3.48505	3.87507						3.45205		3.38667		3.62502	3.86167	3.49059		3.56463		3.46637	3.85322	3.8825		3.33049	3.65567	3.88994	3.43321	3.21621	3.52175	3.49171	3.48018	3.46373
6727	SRP14	2.90561		2.87441	3.34639	2.93648	3.26418	3.31463	2.79669	3.1704	2.82097			3.38024	3.5639	3.629		3.47481	3.28827		3.24752			3.57235		3.70217	3.82122	3.51964	3.44134	3.56425	3.61855		3.779	3.71478	3.53098	3.13847	3.44091	3.89414	3.65593		3.63964	3.63559	3.62264	3.50456
6730	SRP68	3.57187	3.88928	3.14969	3.411	3.48879	3.66337	3.36358	3.54486	3.78925	3.18086	3.17071	3.80703	3.25625	3.67227	3.92718		2.22687			2.84796	3.5432	3.36415	3.11899	2.70937	3.29259	3.30467	2.99552		3.21043	3.30266	3.61085	3.87152	3.19074	3.0735	2.77986	3.56176		3.70388	3.35031	3.26817	3.84842	3.41596	2.63179
6731	SRP72	2.80955	3.12761	3.15646	2.27068	2.81131	2.85475	2.72901	3.02718	2.86016	2.38124	3.05378	3.32367		3.27019	3.08761		2.75392	2.41548				2.69862				2.6997	2.76693	2.13207	2.7456	2.74552	2.95867	2.95349		2.55654		2.81998		2.90907	2.37827	2.26172	3.59743	2.71474	2.06944
6732	SRPK1		2.53513	2.05997	2.85187		2.88614	2.73326		2.79291	2.62215	2.763	1.73836	1.69391	2.16738	2.78182	2.2532	1.91491				2.37765	2.77803	2.22558			3.00747			2.39374	2.68263	2.30886	3.01235	2.41712	2.57322		2.82966	2.07798	2.8045	2.97484	2.76323	2.71417		2.74779
6734	SRPRA	2.53443	2.45905	3.91349	3.28385	2.71452	2.09909	3.28555	2.73255	3.34094	2.52441	3.05434	2.71707	2.46307	3.2074	2.58555	2.7068		1.95473		1.64711		2.97212	2.08257	2.29054	2.41678	3.29981	2.21356	2.3413	2.44217	2.592	2.66023	3.3367	2.66398	3.23898	2.19216	3.37736		2.93608	3.40407	2.99406	2.80783	2.4937	2.33534
6737	TRIM21				2.84887	2.72823	2.48057			2.98286	3.35045		2.67427		3.07601					2.52349		3.29637	2.89296				3.06974	2.32942		2.44991	3.33125	2.48144	1.94133	3.17296	2.08721		3.09927	2.61204	3.48011	3.32246		2.75356	2.81585
6738	RO60														3.05861		2.64584	2.76613	2.65152			2.63218	2.85594	2.91067		2.72299	2.78559	2.81032		2.68669	3.38171		3.40488	2.53883	3.18741		3.3304	3.37492	2.78294	3.04189	3.19872	3.22094	2.75423	2.69271
6742	SSBP1		4.17026	4.31403	3.53874		3.95321	4.27047	4.21345	3.36517		4.01868	3.61492		3.45357	4.35383	3.76837	3.72565		4.50118	3.80064			3.76348	4.13842	3.91054	4.19428	3.51154	4.29051	4.05697	2.68613	4.36844	3.68905	3.75547	3.81365		3.9335	3.62986		4.52829	3.89947	3.84802	3.84713	4.02946
6745	SSR1	3.95856	4.54877	4.21182	3.41171	3.70759	3.77521	3.74507	4.26562	4.18561	4.05513	4.35736	4.24703	3.93005	4.28449	3.62929	4.15499	4.22863	4.37562	4.28726	4.29617	4.10954	3.97936	3.92241	4.29862	4.12075	4.25694	3.85519	4.26005	3.77709	4.06033	4.19664	4.15497	4.02514	3.68838	3.75572	4.08008	3.96427	3.71722	3.64013	3.57214	4.14691	3.33278	2.73478
6747	SSR3	4.75034	4.80371	4.76265	4.4527	4.57836	4.73349	4.75261	4.85477	4.86048	4.56552	4.06312	3.82913	4.01383	5.14323	4.26348	4.08156	4.35867	4.4192	4.82545	4.16494	4.87945	4.91739	4.02827	4.35366	4.97635	5.0231	4.27274	4.2834	4.29604	5.04531	4.40255	5.26565	4.96052	4.3071	4.26892	4.51499	4.25074	4.39246	4.12005	4.33692	4.36269	4.18485	4.07479
6748	SSR4	4.57747	4.74916	4.60329	4.47797	4.40701	4.62197	4.56805	4.64514	4.8174	4.20668	4.73436	4.3466	4.77696	4.67199	4.43342	4.29483	4.46997	4.5057	4.39199	4.35649	4.11788	4.51135	4.05011	4.29825	4.39262	4.66754	4.25238	4.3894	4.37445	4.66977	4.65198	4.64877	4.5704	4.82136	4.12134	4.60002	4.65453	4.48607	3.91747	4.55027	4.48014	3.96434	4.01601
6749	SSRP1				2.83114		2.62539			2.7986						3.78339						2.67208	2.84826	2.94495	2.28164		2.88456	2.9641		2.78347	2.84787	3.14512		2.57325			2.8533	3.20276
6760	SS18			3.77809				3.69934	3.57537		3.56374	3.54263				3.38305		3.80525											3.98021							3.44172	3.77903	3.49718	3.63422			3.7902
6767	ST13	3.92571	3.32938	4.29917	2.97919	2.87946	4.00613			2.95233				3.78834	3.17184	3.66173	3.83846				3.03315			3.48058		3.80381		3.34395	3.2684	3.6013		3.80359		3.39094		3.23444	3.06148		3.66522	4.02757		3.35971	3.56842	3.46022
6772	STAT1	4.73347	5.16227	4.53324	4.68638	4.89114	4.56751	4.38984	4.64574	4.84053	5.32113	4.96549	5.42473	4.34989	4.87635	4.55444	4.39574	4.47853	4.7807	4.33831	4.2402	4.68285	4.41573	3.16376	4.39913	4.6444	4.44849	3.96512	4.07681	4.54944	4.70926	4.92687	4.48258	4.86323	4.2523	4.34249	4.80629	4.97131	5.19257	4.92447	4.9234	5.40171	4.8762	4.34209
6773	STAT2	3.44179	4.12525	3.63307	3.38293	3.753	3.50524	3.51594	3.58239	3.80981	4.1169	3.94032	4.36346	3.38062	3.98224	3.19812	3.91014	3.7556	3.599	3.64335	3.36232	3.64752	3.79997	3.03817	3.59742	3.54111	3.69215	3.39073	3.69205	3.37073	3.81417	3.70379	3.25097	3.80721	3.88028	3.66322	3.68162	3.08976	3.94558	3.88466	3.71228	3.90468	3.64898	3.43559
6774	STAT3	3.65901	4.63247	4.89827	4.04213	4.42385	4.0533	4.10647	4.2415	4.02557	4.37671	4.40772	4.89443	3.99452	3.85323	3.97319	3.8596	4.13885	4.20602	4.11588	4.57052	3.61833	3.40451	3.44703	4.09473	3.6702	3.51133	3.85189	4.41975	3.80443	3.80612	4.43745	2.77637	3.49577	3.4596	3.94936	3.67386		4.46673	4.03387	3.73698	4.29442	4.06584	4.12093
6775	STAT4											2.47749	2.49465		3.03912		3.03341					3.09653									3.40037							3.41564		3.24768	3.37274	3.04708	3.25998
6776	STAT5A	0	3.31625	4.06251	2.13701	3.31127	1.85668	3.18576	2.92131	0	3.34454	0	3.84652	1.51432	2.326	1.95237	0	1.71931	0	0	1.57207	0	1.28304	0	1.6539	1.56063	2.03718	2.11496	2.5357	1.94844	1.87097	2.58341	2.38334	1.54127	1.61942	2.02744	2.26847	1.62918	2.07729	0	2.0815	0	3.07561	1.82402
6777	STAT5B	2.28978	3.12033	3.76323	2.21768	3.75828	1.93735	2.81929	2.56615	3.02408	3.12004	3.63366	3.85236	1.59499	2.40668	2.03304	2.3997	1.79998	3.08442	2.93934	1.65274	2.99193	1.36372	2.55805	1.73457	1.6413	2.11786	2.19563	2.61637	2.02912	1.95164	2.66408	2.46402	1.62195	1.70009	2.10811	2.34914	1.70986	2.15796	2.59859	2.16217	3.21975	3.15628	1.90469
6780	STAU1		3.14309	0				3.65997	3.14119	3.48207	3.19302	3.21771	3.16134				3.40503	3.15128	3.15644	2.91001	2.82534				2.99301				2.88693				0	3.21058		2.83824	2.81003		3.07368	3.43272	3.23149	3.66873
6786	STIM1	2.06744	2.05016	2.15917	2.34651		2.75107	2.70584	2.01106	2.00508				2.58629													2.97581								2.38198		2.1936
6788	STK3	2.70606	2.68979	3.38873	2.77882	3.16269	2.6239	2.82146	3.45205	3.12057	3.25979	3.58333	2.77131		2.99999	2.32478	3.672	3.43213	2.93445	3.54692	3.53323	2.45985	2.15408	2.5829	3.01352	2.47868	2.27229	2.81583	3.37303	2.81846	2.67821	2.93779	3.19849	2.34572	2.66876	3.0635	2.38469	2.29839			2.18231	3.14598	2.90858	2.64557
6789	STK4	0	3.72595	3.24335	0	3.59139	0	1.96799	2.86248	0	3.43766	3.56486	3.33156		0		0	0	3.98915	3.23165	2.66807																2.37422		2.501	2.76711		3.35624	3.33604	2.2696
6790	AURKA		2.79992	3.79583	2.49589			2.39358	2.15018		3.33482	2.46367	2.25436		1.91465	3.5971	2.76283	2.01901	2.65327	2.08469	3.38258				2.65284	2.10739	2.43926		2.48109		2.30133	2.68396	2.23063	2.64731		2.22021	2.38507		2.39362		2.4329	2.26403
6793	STK10		3.55177			2.74332			2.96399		3.0237	2.17656	3.50869		2.52518			2.67022		2.74829	2.76146	2.58105			2.60208					2.46071		2.49116				3.04808				2.38575			2.88163
6801	STRN		1.71886		2.99307	2.66881	3.0801	3.19086	1.25801	2.27699			1.71917	2.32615	1.69415		1.4484	1.60083	1.75449			2.48867				1.55695	2.8338		1.44533	1.28237	2.41961	1.53112		2.46782			1.54095			1.81855		1.98904	1.69205	1.60821
6813	STXBP2	2.44435	2.89939	2.60612	3.0332	2.78752	2.90912	3.06738	2.52931	3.12507	2.55931	3.1547	3.44559	2.57549	2.75338	2.08097					2.85943	2.42113	2.31366				2.55248				2.69553	2.48546	2.51171	2.30153	2.50256		2.82569		2.69319	2.62414	2.79972	3.01135	2.69909	2.28388
6827	SUPT4H1	2.74814		2.78099	3.13089		2.93182	2.96037	2.28473	2.97919	2.76753		2.6155		2.69666	3.22266					2.46987	2.69754				2.8459	2.76092						2.77102		2.60537			2.86262	2.88348	2.67677			2.60836
6829	SUPT5H				2.77121		2.80003	2.72221		2.53334	2.28823		2.06144	2.51253		3.43599											2.76727				2.20853	2.72547						4.33281	2.5844	2.46753	2.96339	2.61794
6830	SUPT6H	1.84758		1.92341	2.5721	1.93465	2.74076	3.70299		2.72529				1.77229	2.85612	3.74923	2.66277					2.69222	2.5774	2.59787		2.92344	2.74514	2.89422		2.98821	2.48489	3.09673	2.78084	2.88144	2.84918		3.37809	3.34813	2.7099	3.07291	3.1945	3.14206	2.61545
6834	SURF1	3.02256								2.8931					2.91929							3.15524	2.94537	2.76976		2.60689	2.87761					3.0878			2.70661	3.21178	3.22827		2.62121	2.86833		2.72511
6836	SURF4	4.8902	4.72	4.93248	4.98005	5.32143	4.85637	5.05179	5.4096	5.10093	5.19957	5.29583	4.81672	4.94237	5.19163	4.62735	4.89921	5.18561	5.06453	5.10879	4.81725	5.03713	5.42277	5.00247	5.47623	5.14595	5.25411	5.03996	5.29894	4.95464	5.24958	5.11173	5.08306	4.94354	5.07838	5.20725	5.03497	5.20665	4.8947	4.69495	4.96538	4.96485	4.81715	4.79349
6845	VAMP7						2.69686							2.9842		2.73588						2.6667			2.74542	2.82424	2.89945	2.72546	2.56664	2.88115	2.83575	2.80927	3.19369	2.76537	2.88802		2.90171
6850	SYK	3.9999	4.00567	4.12235	3.41001	3.53078	3.66309	3.49059	3.58002	3.89521	3.51981	3.95126	4.11756	3.31191	3.88808		3.84298	3.7706	3.88709	3.28377	3.78948	3.81911	3.60841	3.12162	3.87109	3.4743	3.69032	2.66448	3.3716	3.3793	3.67733	3.80893	3.47375	3.36468	3.24662	3.78058	3.80789	3.47141	3.70196	3.67564	3.19634	3.99866	3.68378	3.08442
6876	TAGLN	3.20675			1.78291		2.31288			2.34008				2.26464	2.76642											1.98457		2.38128			2.11552	1.74633			2.03222	2.18533			2.22657	4.36439		2.3206	2.98515	3.03187
6890	TAP1	4.55216	4.97769	4.39658	4.87391	4.4571	4.5105	4.57719	4.632	4.83487	5.11067	4.62534	4.68728	4.46724	5.01896	4.62134	4.14201	4.34471	4.77042	4.49328	4.66066	4.73386	4.63362	3.64517	4.58801	4.63315	4.71414	3.93464	4.24004	4.66747	4.95566	4.75911	4.33216	4.65007	4.59944	4.48656	5.13299	5.08453	5.20529	4.37084	4.99771	5.1825	4.68408	3.96301
6891	TAP2	4.61473	5.05802	4.33941	4.81989	4.50765	4.41505	4.43344	4.80801	4.87926	5.10941	4.8781	4.78459	4.32371	5.12386	4.32686	3.75947	4.20686	4.63107	4.21303	4.43797	4.71514	4.70925	3.48726	4.35252	4.51634	4.82248	3.58446	3.5249	4.54863	4.75554	4.67782	4.1945	4.36882	4.48871	4.28027	5.09377	4.96454	5.26499	4.03756	4.7141	4.95704	4.64669	3.84507
6892	TAPBP	4.69582	5.09011	4.03412	4.83443	4.40734	4.5848	4.89403	4.44716	4.98482	4.96758	4.85107	4.78334	4.33042	4.67269	4.1892	3.86304		4.15297	4.23511	4.29648	4.2616	4.07617		4.05024	4.0723	4.50887	3.24598	3.78233	3.83422	4.55017	3.97545	3.25565	4.08011	4.27647	4.002	4.72594	4.76459	4.73896	3.79715	4.51908	4.66672	4.28038	3.62842
6894	TARBP1		1.61949	2.30923	2.16173		2.79957	1.67776	2.94068		2.67492	2.7085			2.07422		4.42178	2.30703	2.65945	2.64748	3.19165				2.46444	2.58595	2.99999		2.5215		2.77567	2.9726	2.88578		1.99746	2.54953	2.37426		1.39151	2.74225	2.91069	2.5235	2.38834
6897	TARS	2.96676	2.47004		2.97939	2.62824	3.47785	3.63317	2.06108	3.48387		3.33091		3.59967	3.47435	3.32383	3.44312	3.35063	3.33616			3.51744	3.62638	3.52858	3.00759	3.62834	3.58177	3.56159	3.36129	3.40641	3.72352	3.6894	3.40502	3.57041	3.662	3.31842	3.27267	3.74066	2.58498	3.6772	3.62944	3.99058	3.53828	3.11129
6904	TBCD		2.72838	2.98097	1.43161	3.56409	2.76		3.12224	2.47183	3.34962	2.21807	3.20219	1.67754	2.55021	3.24721		1.5408	2.00939	2.5002	2.4132				1.4207						2.57896	1.59896	3.11923	2.22742	1.41553	1.44308		1.60011	2.23625	2.66307		3.03938	2.55633	2.26796
6916	TBXAS1	3.3368	2.30574		2.84184	2.64654	2.12434	3.07055	2.97514	3.52773		2.8683	4.06485	3.15829	3.39734		2.18093	2.54185	2.54328	2.56758		3.81397	2.54492	2.34929		2.24955	3.31636			3.28776	3.52272	3.29242	2.33987	2.46852	3.6011		3.12049	3.20203	3.18284			2.9612	3.3435
6950	TCP1	3.62409	3.92352	3.83676	4.25937	3.76918	4.23608	3.78931	3.46216	4.06771	3.79554	4.0545	4.35852	4.24901	4.25707	4.52005	3.61152	3.42961	3.47055	3.36128	3.88121	3.74458	3.65723	3.50314	3.1909	4.00329	4.21263	3.64497	3.64639	3.66071	3.96889	3.6944	4.11416	4.10105	3.74343	3.36172	3.89054	3.48883	3.93156	4.06491	3.9844	3.94035	4.09237	3.6594
6993	DYNLT1			3.72816		3.77192	3.60378	3.71541	3.96345		3.98264	3.84563	3.80094		3.65319		3.67277			3.8712		3.40755	3.58922		3.70015	3.64455	3.68686			3.43305		3.91523	3.6443	3.47461
7001	PRDX2	3.76723	5.39872	4.92318	3.29946	4.06733	4.39221	3.97502	4.24963	3.9172	4.50913	4.74946	4.50304	3.60499	3.76667	3.76286	3.96821	4.2988	3.9527	4.60688	4.88528	3.57391	3.79689	3.99935	4.02521	3.94896	3.98911		4.64953	3.81106	3.82344	3.95293	3.67785	4.06724	3.62417	4.09634	3.76588	2.61807	4.82084	5.38079	3.8994	4.73723	5.10773	4.55265
7037	TFRC	3.97469	3.07482	3.04213	4.80295	2.99277	3.84435	3.44614	2.41726	4.07548	3.22898	3.68838	2.43977	4.03353	3.23464	4.83803		2.56171	3.14522		3.07898	2.87819	3.36348			3.29081	3.26725	3.66507	2.91581	3.23057	3.55823	3.99663	3.50302	3.43343	2.38219		3.88287	2.61335		3.67199	3.34791	3.4267		3.35063
7041	TGFB1I1	3.23577	2.38683	2.46324	2.72157	2.98909	2.56665	2.89751		3.04435	2.72717	2.79607	2.53264	2.02154	2.63658		2.02969	2.65937		2.51076		2.65367	3.64711	2.75944							3.47219				2.51485	3.81738							2.38698	2.11905
7045	TGFBI	4.99225	2.21445	3.75453	5.01039	3.70668	4.50629	4.70177	2.15378	4.59845	3.63101	3.13874	3.39252	4.42623	4.70449	4.25445	3.17188	3.74313			3.33862	3.90045	4.21776	4.34346	3.05181	4.3253	4.37736	4.20364	3.14476	4.15424	4.42549	4.3863	3.05757	3.22354	4.54387	3.46611	4.50346	4.69832	3.52776	3.68745	4.267	3.27387	4.57498	4.04722
7052	TGM2	4.23791	2.9703	3.52954	4.32502	4.06776	4.47654	2.72923	2.45407	4.68581	2.40476	3.52151	3.77989	3.84571	4.9257	2.70827	2.81401	3.01758	2.77454			4.60346	3.92931	4.19231	3.29862	4.20543	4.25514	3.45049		4.6856	4.42221	4.16901	3.56773	3.90761	3.95063	3.3871	4.4079	3.89982	3.98522	3.81535	3.91143	4.02064	4.51052	4.07676
7057	THBS1	5.8917	4.59005	4.64011	5.0721	3.14042	5.14976	3.72557	3.26454	4.77922	4.22502	3.92232	3.04427	4.14718	4.29404	3.24256		4.87233		4.05165	4.98435	3.02843	3.98698	4.31302	3.62674	4.69073	3.63133	4.92555	4.26023	3.76816	4.70942	4.42409		4.01895	4.30493	5.38397	3.57062	2.81855	4.54959	4.68365	4.05359	3.7651	3.93439	4.6223
7058	THBS2	5.07084	3.86	3.93909	4.56816	3.50936	4.06561	3.81296	3.65022	4.20183	4.20518	3.57546	1.31046	3.25437	4.22757	0	2.66924	4.77709		4.39987	3.75989	3.21093	4.41526	3.51855	3.85985	4.43523	3.06585	4.35911	3.55222	3.98546	4.31246	3.48115		3.71796	4.22287	5.20583	0	4.66657	3.47899	4.34349	3.51124	2.45221	4.13492	4.1409
7059	THBS3	3.48479	2.59639	2.90437	2.48049	2.66598	2.91972	2.53781	3.1161	2.28989	2.89541	1.59011	3.10682	2.29208	3.05613	2.87922	3.13459	3.26517	2.73458	2.92925	2.64942	2.18009	2.36414	3.39971	3.27921	3.24771	3.00782	3.04805	3.25087	2.42588	2.54476	2.83354	1.89274	2.48809	2.62794	2.8809	2.33906	2.20474		2.12062	3.35463	2.68402	2.33828	2.24874
7072	TIA1	3.71554	4.80136	5.38753	4.50618	4.73133	4.52705	4.97639	4.77315	3.9891	5.00633	5.17685	4.61257	3.87109	3.96854	4.82479	5.13054	4.5106	4.7284	5.05232	4.84025	4.26079	4.71832	4.51739	4.65064	5.09637	4.81744	4.41078	5.03666	4.76854	4.56864	4.40406	4.70615	4.70352	4.33856	4.46006	4.55272	4.50775	4.69233	4.4981	4.74854	4.79702	4.10418	0
7073	TIAL1	4.41583	4.90976	4.97152	4.39227	4.73395	4.51362	4.42398	4.9217	4.335	4.91731	4.92777	4.87432	4.11002	4.17911	4.2949	4.53686	4.81226	4.71161	4.73495	4.98263	4.15854	4.34747	4.44411	4.6091	4.05485	4.72905	4.1642	4.81966	4.3684	4.44615	4.62389	4.09901	4.55508	4.42695	4.73168	4.59038	4.70858	4.25487	4.22009	4.24743	4.31049	4.14963	4.04855
7084	TK2	3.55583	4.43884	3.92935	2.54229	4.46979	2.93165	3.48479	4.47163	3.06216	4.2943	4.27025	4.40737	2.99366	2.9521	3.29893	3.58347	3.90706	3.74764	3.75551	3.62286	3.46717	3.08693	3.08403	3.6921	3.13278	2.98924	3.37855	3.4925	3.42469	3.35296	3.1231	3.12542	3.237	3.26324	3.77459	3.45609	2.91504	3.30076	3.30053	3.02392	3.36548	3.36047	3.75953
7086	TKT					3.0161	2.99917	2.47644		3.35881		2.94842			2.34638	3.4084	3.60802		3.32931						2.48009			2.52149					2.51523	2.20786	3.88637		2.22237	2.62817		4.10598	3.93836	3.61986	3.46452	2.16627
7088	TLE1				2.07605	2.02018	2.06502		2.23812		2.09337	2.07469	2.89432			2.18431	1.86972											2.07028			1.86143	2.20959			2.00042			2.14093			1.99738
7089	TLE2				2.13235	2.07648	2.12132		2.29442		2.14966	2.13099	0			2.24061	1.92602											2.12657			1.91773	2.26588			2.05672			2.19722			2.05367
7090	TLE3		2.64305		2.07329	2.01742	2.06226		2.23536		2.09061	2.07193	0			2.18155	1.86696	2.68648		2.57662	2.05106							2.06752			1.85867	2.20683			1.99766			2.13817			1.99462
7091	TLE4				2.06704	2.01117	2.05601		2.22911		2.08436	2.06568	0			2.1753	1.86071											2.06127			1.85242	2.20058			1.99141			2.13192			1.98837
7094	TLN1	3.77131	3.41045	2.74757	3.11097	3.35928	3.29279	3.15164	2.51295	3.4773	3.10503	3.14301	3.37314	3.25799	3.1793	2.40836	1.65376	2.88658		2.06148	1.9199	3.33014	2.89329	2.78094		3.21892	2.47001	2.92665	2.95539	2.93699	3.41952	2.88904	2.21235	3.24489	2.56762	3.29094	2.64987	1.3199	3.64424	4.15603	2.63959	3.91053	3.92504	3.76392
7095	SEC62	2.74154		2.92585	2.77359		2.79775	2.81221	2.45378	3.52972	2.55894	2.8112	2.39471	2.77009	3.07846	2.84091		2.6035				2.48454	2.65368	2.79657	2.49374	3.02503	2.8567	2.95376	2.44672	2.57546	2.89324	2.73238	3.13431	2.82863	2.66911	2.52532	3.28951	2.64181	2.69596	2.48577	2.60307	2.78418	2.56368
7108	TM7SF2			3.24153		3.48946		3.29627	4.12973	3.49528											3.3799	3.44303			3.52492			3.34234		3.70624			3.63628			3.23059								3.2342
7112	TMPO	3.8051	3.43987	3.66757	3.60246	3.56225	4.0212	3.75769	2.84363	3.76918	3.69007	3.63746	3.74423	3.11416	3.8007	4.41608	3.04651	3.339	2.76518		2.88925	3.35198	3.38128	3.63568	2.75336	3.65535	4.10644	2.72831	3.15989	3.46561	3.58844	3.90617	3.19825	3.79189	2.95928		3.9173	3.98381	3.44466	3.17608	3.33602	3.36351	3.40523	3.04355
7127	TNFAIP2	2.25621	2.53048		2.59032	2.52358	2.14227	2.56732	2.27243	2.59386	2.37395	2.51909	2.75472	2.53177	2.45357	2.65751	2.21306	2.22327	2.42659	2.40658	2.23525	2.31751	2.2052		2.29548	2.11905		2.46937	2.50326	2.1694	2.27525	2.57171	2.34488	2.02745	1.91751	2.36307	2.40565	2.09423	2.4692	2.29509	2.4556	3.39809	2.6262	2.42366
7145	TNS1	3.09224			2.51343	2.89365	2.21781	2.54112		2.90833	2.56137	2.28188	3.01599	2.28254	2.72452			2.73486					2.71222	2.58011		2.94387		2.71331		2.65713	2.69423			2.37808	1.39501	2.36502			2.41688	2.20961		1.64527	2.5444	2.53259
7155	TOP2B			2.39163	2.54963	1.89126	2.67001	3.01432		2.77903				1.49956	2.47953	3.33606						2.46321	2.26224	2.87707		3.31314	2.99707	3.07529		2.42043	2.7389	2.77613	3.63322	2.3209	2.3727		2.84317	2.97059	2.21289		2.73935	2.06022	2.50948	1.63702
7165	TPD52L2		3.79927	3.94034	3.83992			4.06924							3.87687		3.79356					2.69314	3.9032	3.61052			3.61816			3.79811		3.67857		2.73217			3.86905		3.79745	2.73928		3.04264	2.59629	3.6462
7170	TPM3	4.058	3.97121		4.38209	2.45429	4.0429	0		3.87246	3.28292	3.6667	0		3.85599	3.87082		3.28859	0		3.28058	3.97629	3.65624	3.48097		4.01335	3.88737	3.3108	3.66719	3.91879	3.87424	4.37541	3.53273	3.95101	3.72991	3.56511	3.76152	2.9849	4.12195	4.86606	4.39547	4.51087	4.49773	3.83215
7171	TPM4	4.31208	3.81419		3.88922	0	4.07209	4.30142		4.38846	0	3.52582	3.16082		3.93517	0		3.56355	2.96889		2.95162	4.06249	4.26397	3.3889	2.81219	4.08322	3.78426	3.25094		3.82382	3.96144	3.88579	3.31318	3.803	3.47512	0	0		0	4.60706	0	3.35249	3.89227	3.40246
7174	TPP2	2.75596	3.17476			2.89172		2.69087		2.84116	2.13916	2.17245	2.32597	2.99062	2.37789	2.09294			1.39134			2.53169	1.38526	2.36123	2.3005	2.36687	2.49601	2.55782	2.51954	2.40053	2.43731	2.79794	3.49194	2.5184			2.3923		2.84741	3.72633	2.27032	3.3743	3.63237	2.84936
7175	TPR	1.68069	1.99632	1.46234	1.3632	1.46803	1.31275	1.63526	1.40504	1.61723	1.83157	1.65512	1.67539		1.61403	1.5705	1.79978	1.8128	1.83912	1.73015	2.06885		1.35513	1.63345	1.51135	1.85898	1.95887	1.58272	2.13526	2.94233	1.74438	1.65942	1.56671	1.76543	1.55305	1.73335	1.76217	2.21842	1.63241	1.68426	1.58842	1.90922	1.53168
7182	NR2C2			1.9948	1.76609			1.72246			1.85302	1.85441	1.8516			1.76847				1.96642				2.13093						1.65675		1.981					1.48273	2.11477			1.50346		1.80818	1.84398
7184	HSP90B1	5.05426	5.00885	4.78295	4.47226	4.46765	4.93463	4.92841	4.10165	5.18154	4.35328	4.62178	4.77764	4.89751	4.82841	5.1557	4.29578	4.15353	4.50142	4.08668	3.90449	4.56686	4.45696	4.39275	3.9255	5.04954	4.79159	4.56319	4.13354	4.55834	4.64836	4.94442	5.0432	4.90736	4.57309	3.93434	4.8755	4.50353	4.94411	4.47744	4.83372	4.93169	4.78521	4.60907
7203	CCT3	3.5984	3.81257	3.9558	4.29634	4.06185	4.26622	4.15213	3.90903	4.11161	4.16204	3.82362	4.13733	4.04744	4.35689	4.49402	3.94272	3.54706	3.12006	2.50367	3.68614	3.67089	3.79469	3.80914	3.54871	4.21691	4.15079	3.91365	3.85668	3.73314	4.14681	4.08997	4.14455	4.17445	3.89094	3.13908	3.81355	4.00921	4.08318	4.39422	4.09755	4.50638	4.25009	3.84738
7204	TRIO	1.05097	1.07225	1.19412	1.14644	1.57207		1.32108	1.68233				1.15477				1.56171	1.04011					1.42748		1.04669						2.37841				2.46432								2.50336
7226	TRPM2		1.19567					0.994729	0.820533	1.67869		2.49863					3.51603	3.61644	3.4649	3.46032	2.95323				3.41492				2.77351								0.811556		2.4321
7251	TSG101		3.20497	3.28224		3.40809	2.87209	3.31484	3.05514		3.83985	3.74188	2.99563		3.33433		2.91724	3.37412	3.3074	3.03437	3.56468	3.19326	2.91063	2.71325	3.43896	3.28747	2.85105	3.22417	3.34212	2.87337	3.43015	3.65103	3.43376		3.29034	3.7247	3.334	3.33972	3.47058	3.20262	3.33735	3.75122	3.19362	3.2277
7277	TUBA4A	5.6398	5.87224	5.83573	5.5934	5.92557	5.71843	6.02712	5.97624	5.80441	5.87523	5.95587	5.94076	5.64293	5.83557	5.86767	5.74575	5.5653	5.72662	5.62502	5.58514	5.51614	5.991	5.51989	5.39412	5.62291	5.57997	5.87394	5.71612	5.47361	5.66818	5.69547	5.62056	5.42473	5.76356	5.60389	5.49408	5.7066	5.55623	5.58709	5.5331	5.82851	5.83996	5.6196
7280	TUBB2A	4.27914	4.04096	4.32062	4.41609	4.53469	4.19683	4.65433	4.64718	4.10787	4.27556	4.3837	5.77454	4.17418	4.07747	5.73486	4.28208	5.20465	4.19047	5.50117	4.02445	4.24243	4.5538	3.80346	4.90746	5.38286	4.33944	4.26077	5.54881	0	4.27398	0	3.92722	5.26766	4.28959	4.44806	5.49479	4.65466	5.63976	4.01332	4.5013	5.71871	0	5.47579
7283	TUBG1	2.93071	3.61793	3.87187	3.77998	3.16159	3.45734	3.9192	3.57373	4.03594	3.81772	3.17262	4.01981	2.82733	3.73781	3.10778	3.29907	3.78934	3.72764	3.85186	3.88965	3.15593	3.28475	3.09031	3.67646	3.05847	3.3689	3.48928	4.02813	3.44541	3.39313	3.81271	4.09339	3.13258	3.09608	3.43639	3.06155	3.30564	3.70407	3.53413	2.85899	3.55455	2.94877	3.47237
7284	TUFM	4.46147	4.96578	5.17998	4.75088	5.077	5.21414	5.58554	5.08396	5.11502	5.11499	5.20038	5.05772	4.73523	5.04833	4.88015	5.16096	5.04767	4.91744	5.05941	4.69972	4.68374	4.65137	5.10631	4.55135	4.72754	5.15909	4.98202	4.89229	5.10603	4.87573	4.90907	4.6293	4.96794	5.18582	4.588	4.80515	4.91157	4.79431	5.01315	5.04355	5.13908	4.80089	4.98311
7295	TXN		3.42073		3.20228		3.37214					3.41787			3.23502											3.04857				3.23666	3.13984	3.19796	3.19008				3.19897	3.37557		3.61407	3.06204	3.6793	3.4751	3.35516
7297	TYK2	2.14707	2.51215	2.31883	1.89628	2.59783	1.83251	2.92849	2.60129	2.50247	2.7318	2.76316	2.76028	1.90903	2.30489	2.01506	1.90288	2.11993	2.17413	2.06557	1.98792	2.0564	2.40732	1.76948	2.82146	2.19177	2.12648	1.99481	2.03042	2.05018	2.30604	2.25798	1.76369	2.08231	2.01068	2.36268	2.30743	2.37126	2.2228	1.90457	2.0449	2.07661	2.52779	2.01211
7305	TYROBP		3.5377		3.65227			3.60968					3.7461	3.53657	3.73966	3.32289					3.57665	3.84913			3.69984		3.64595			3.47644	3.73948			3.5943	3.48573	3.62465	3.67008		3.72561		3.54787	3.68984
7307	U2AF1	3.23086			3.84808	2.81419	3.75202	3.85097		3.82771	3.17356			3.12814	3.12196	3.83549		2.86466			3.23875	3.47048	3.67315	3.64987		3.64178	3.78441	3.36857	3.28238	3.79426	3.53466	3.6175	3.908	3.75729	3.81048	2.86481	3.8234	3.99135	3.23172	3.62281	3.92429	3.96501	3.48726
7311	UBA52	4.29078	4.20613	4.31756	4.37593	4.33579	4.22567	4.32723	4.16194	4.31989	4.33373	4.25899	4.20465	4.10961	4.34801	4.3791	4.19401	4.16782	4.21393	4.09384	4.01807	4.07241	4.27313	4.12265	4.15035	4.2415	4.39957	4.39439	4.23307	0	4.33258	0	0	4.2425	4.2142	4.23975	4.25078	4.2059	4.28207	4.28961	0	3.74657	3.64644	4.22674
7314	UBB	4.02925	3.94461	4.05603	4.11441	4.07427	3.96414	4.06571	3.90042	4.05836	4.07221	3.99747	3.94313	3.84809	4.08648	4.11758	3.93249	3.9063	3.95241	3.83231	3.75655	3.81089	4.01161	3.86113	3.88883	3.97998	4.13805	4.13287	3.97155	0	4.07105	0	0	3.98098	3.95268	3.97823	3.98925	3.94438	4.02055	4.02808	0	3.48505	3.38492	3.96522
7316	UBC	3.53193	3.44728	3.55871	3.61708	3.57694	3.46682	3.56839	3.40309	3.56104	3.57489	3.50014	3.44581	3.35076	3.58916	3.62025	3.43517	3.40897	3.45509	3.33499	3.25922	3.31356	3.51429	3.3638	3.3915	3.48265	3.64073	3.63554	3.47423	0	3.57373	0	0	3.48366	3.45536	3.4809	3.49193	3.44706	3.52323	3.53076	0	2.98773	2.8876	3.46789
7317	UBA1	3.85312	3.31388	3.65321	3.57488	3.60694	4.18623	3.79853	3.10286	3.75593	3.55041	3.6083	3.57664	4.17626	3.75809	4.13204	3.52218	3.03506	3.4099	2.87538	3.46982	3.64195	3.60874	3.34188	2.4862	3.90489	3.54478	3.96165	3.19817	3.58088	3.69111	3.77419	3.95149	3.91546	3.61714	3.13589	3.47694	3.77135	4.31146	4.31081	3.82735	4.31091	4.07715	3.92472
7327	UBE2G2														3.43947	3.45391	3.66515			3.61055	3.714		3.47067				3.84655		3.50088				3.48944						3.45787		3.42922
7342	UBP1			2.08009	2.31456		2.20463			2.19618				2.06507	1.98193											2.37978				2.18906		2.25169	1.96144	2.35526			2.16644
7347	UCHL3		2.6602											2.20391		2.35492					2.31336		2.14441							2.22692	2.13027						2.00915		2.43921	2.53899	2.42664		2.42083	2.1234
7355	SLC35A2			3.79338	3.74283		3.36189	3.70081	3.71733	3.45844		3.60894		3.35243	3.40304	3.77942		3.57411	3.42097	3.48515	3.08987	3.18997		3.43454	3.78697	3.3104	3.85935	3.72604	3.40416	3.2666	3.58145	3.72027	4.15476	3.7257	3.77618	3.87878	3.64672		3.6789	3.31725		3.39382	3.04795	3.33433
7360	UGP2	3.37826	2.97995	2.34418	3.4483	3.70453	3.41889	2.82988	3.07847	3.60516	3.74809		3.88709	2.95692	3.47149	2.14643	3.08213	3.3349	3.30838	2.83687	2.96764	3.06806	3.31308	2.74002		2.86259	2.60664	2.90035	3.61045	2.89102	3.31599	3.30579	4.56245	2.66205	3.16457	2.25325	2.82557		3.75743	4.44692	3.33014	3.8172	3.67998	3.68995
7373	COL14A1	4.32761	4.22329	4.26457	4.17606	5.25685		4.0565	4.66901	4.48066	4.68038	4.30457	5.04762	3.55589	4.56381	3.86684	4.75223	4.77014	4.73907	4.78493	3.82675	4.61717	3.5701	3.42358	4.73601	4.72133	4.13284	5.32588	4.68538	4.77885	4.20683	3.803	3.15161	3.87618	4.41957	4.08905	3.45958	3.37511	3.22668	1.19803	2.97739	2.69387	4.7587	4.90734
7384	UQCRC1	3.85003	3.36615	3.55753	3.90119	3.58235	3.93103	3.88927	3.36154	3.83738	2.4725	3.6629	3.60997	4.6226	3.51583	3.43269	3.41337	2.35047		2.89879	2.51951	3.32068		3.62969	3.57238	3.71893	3.30496	3.33322		4.05698	2.77159	3.78092	3.63388	3.99021	3.32586	3.37447	3.67693	3.18878	2.94162	3.07139	3.56348	3.50286	3.37713	3.32772
7385	UQCRC2	4.68065	4.90045	4.88707	4.8465	5.11481	4.89886	5.00417	4.91962	4.80421	4.93299	4.99802	5.1257	5.44122	4.36921	4.41421	4.48685	4.41099	4.49529	4.32252	4.5118	4.46606	4.40871	4.37685	4.64495	4.53163	4.40336	4.39682	4.61816	4.84682	4.44952	4.69217	4.71038	4.67407	4.28703	4.21351	4.53444	4.11461	4.39231	4.16276	4.41906	4.50576	4.32175	4.33415
7386	UQCRFS1	3.31996	3.31981	3.02311	3.72103	3.41637	3.47021	4.06883		3.68511	2.67916	3.08786	3.25846	4.52646	3.48623	3.6699	2.67558			3.12237	2.41419	2.90489	2.88336	2.80408	2.80728	3.35466	2.78488	2.43653	2.41037	3.58739	3.30574	3.383	3.22223	3.39703	2.38121	2.51777	3.89027	3.45235			3.21702	3.06925
7402	UTRN	2.79869	2.71759	3.22787	1.91385	3.00193		3.05663	2.37602	2.69468	2.44542	2.13369	2.95206	2.03497	2.59953		1.66512	2.41837	2.19372	2.45716		2.50509	2.50511	2.23088	1.97744	2.65857	2.00143	2.45247	1.71513	2.14798	2.4186			1.99472		2.91723
7407	VARS	4.28158	4.22215	3.74631	4.21812	4.2641	4.54512	4.28497	4.49462	4.49515	4.18952	4.36201	4.61867	4.15837	4.38964	3.62043	4.10207	4.20551	3.93338	3.18561	3.40584	4.2923	4.29818	4.28046	3.60961	4.02372	4.19748	4.33744	3.70811	4.10958	4.22543	4.32704	4.16126	3.9659	4.48568	3.98207	4.21267	3.50741	4.10509	4.07507	4.09259	4.37283	4.26108	3.94592
7408	VASP				2.38319	1.8872	2.5119	2.5669		2.55186				3.1886								2.33764		2.71494							2.44985									2.84021			2.80539
7409	VAV1	1.69863	2.91069	2.14632		2.99214			2.81372	2.84651	2.52549	2.28921	3.40324		2.65969							2.21314									1.92021	1.95299											2.13824
7414	VCL	2.01424				1.81446		1.54507		1.76234		1.67776	1.67972		0.525634								3.78058																	2.97645		1.72058		2.53931
7415	VCP	4.63918	4.87847	4.5983	4.20388	4.66678	4.73935	4.46326	4.38864	4.70411	4.57967	4.94439	4.54031	4.12592	4.85048	4.80833	4.82006	4.64599	4.79876	4.80454	5.03512	4.62622	4.45642	4.56597	4.76972	4.82117	4.70248	4.82545	4.76637	4.72603	4.77749	4.63848	4.6164	4.53299	4.53037	4.61117	4.73586	4.38543	4.71531	4.67961	4.39176	4.7426	4.72049	4.64746
7416	VDAC1	5.36987	4.71709	5.7426	6.05942	5.87471	5.8227	6.19967	5.87458	5.70289	5.84485	5.85334	5.84471	5.96639	5.52892	5.84669	5.74332	5.9574	5.54078	5.42473	5.54467	5.65578	5.65975	5.61724	5.65255	5.56462	5.94283	5.61867	5.58665	5.68693	5.61755	5.47141	5.54335	5.6648	5.55353	5.57902	5.80188	5.715	5.51677	5.24038	5.73146	5.58908	5.33992	5.6116
7417	VDAC2	5.29873	4.55195	5.40148	5.62456	5.53875	5.73173	5.89372	5.73187	5.56525	5.73152	5.5766	5.69237	5.48596	5.37516	5.80825	5.41923	5.50196	5.29061	5.20733	5.08085	5.20042	5.80008	5.9781	5.32035	5.12723	5.91486	5.5011	5.37317	5.52523	5.4782	5.29036	5.30821	5.57449	5.41521	5.11274	5.50723	5.6954	5.14292	5.07257	5.31263	5.19272	5.07564	5.17505
7419	VDAC3	4.90996	4.11023	5.24659	5.63286	5.30751	5.74695	5.4307	5.06427	5.11141	5.27588	4.98397	5.15386	5.48247	4.91177	5.11739	5.42658	5.12162	4.95979	4.85889	4.89564	4.91684	5.01682	5.04215	4.80387	5.01146	5.44982	5.14031	5.39822	5.02983	5.08281	4.95268	5.35617	5.1678	4.95393	4.627	5.04635	5.1982	4.87931	4.59131	5.1144	4.80351	4.82253	4.78004
7430	EZR	2.54269	2.28931	2.08315	0	2.58798	0	2.71952	2.0769	0	2.18208	2.35155	2.38234	0	0	2.62367	0		0	2.00866	2.13192	0	0	0		0	0	0	2.21293	2.60767	0	2.84348	0	2.56907	0	2.27208	0	2.63245	2.58493	0	2.82282	0	0	0
7431	VIM	5.99041	5.51666	5.62245	5.90729	5.57732	5.90416	5.9222	4.89079	5.76595	5.3873	5.43797	5.66083	5.81357	5.8951	5.88973	5.25897	5.55309	5.44156	5.21606	5.34795	5.89839	5.92268	5.85827	5.36578	5.85107	5.91898	5.86925	5.50125	5.91124	5.91043	5.84065	5.70494	5.71791	5.86157	5.53413	5.83219	6.17882	5.64726	5.70651	5.6773	5.57022	5.65388	5.5673
7444	VRK2			2.09575	2.62531	2.03388	2.24321	2.54284	2.34963	2.31742	2.37759	2.20559	2.09067	2.24208	2.56485	2.39082	1.96153	2.06574	1.80756	1.77933		2.1713	2.53817	2.05934	1.957	2.32537	2.44319		2.08986	2.18163	2.559		2.59814	2.23344	1.91446		2.10328	2.35509	2.49642	2.31986	2.50759	2.41735	2.50407
7448	VTN	5.62846	4.51034	5.15706	5.36575	4.60607	5.45239	3.36406	4.55903	4.10386	3.3569	4.00515	4.39229	6.03031	4.29967	4.2448	4.1346	4.58737	4.89573	4.27669	5.04982	3.89253	4.39409	4.86433	4.46433	5.08028	4.55901	5.28316	5.08711	4.4882	3.61606	4.06872	4.2795	5.28542	5.30446	4.60694	3.97696	3.8838	5.08716	4.51349	4.75093	5.25721	4.95686	5.38406
7450	VWF	2.34897		1.82394	2.19218	2.88524		2.06517	2.11371	0.92959			2.77907	2.20057	2.29021									2.12594					1.65904
7453	WARS	4.17399	4.09489	3.14445	3.69491	3.65606	3.64394	3.07914	3.33014	4.22143	4.35144	3.386	4.12136	3.1146	3.89768	3.17414	3.06779		3.47746	2.2036	2.85512	3.77484	3.15547		3.51059	3.55778	3.55763			3.45852	4.09015	4.03946	3.31416	3.32324	3.14906	2.98783	3.80064	4.56132	4.27188	3.97763	4.1189	4.44556	3.81618	3.1037
7465	WEE1			2.6706		1.6889			2.56934		2.65973	1.88131						2.49191	2.0199		2.86567	2.25662			2.21908	2.35648	2.12579		2.82901		2.51199				2.25717						2.15516
7466	WFS1	3.0574	2.50227	3.67579	2.84515	2.78966	2.95151	2.91053	3.33219	3.25607		3.00686	2.1936	2.86711	3.53768	2.94373	3.31272	2.3867	3.2849	3.01266	2.76411	3.459	3.40745	3.01404	3.13293	2.98952	3.2453	3.07937	3.01747	2.8304	3.39595	3.1357	2.88935	3.30342	3.10799	2.70513	3.29983	2.94251	3.4914	2.96974	2.76259	3.60378	3.03795	3.12611
7514	XPO1	3.80617	4.54819	4.72624	3.92681	4.73438	4.12484	4.27003	4.90477	3.39779	4.88528	4.4986	4.75512	3.83063	3.70454	3.96307	4.78452	4.67992	4.65565	4.84743	4.658	4.03311	3.82348	4.14879	4.54974	4.22678	3.83936	3.83843	4.82645	4.07854	3.92325	4.17519	4.02386	4.04237	3.53654	4.38427	3.79925	3.84815	4.20035	3.99702	4.15289	4.25232	3.61001	4.00224
7520	XRCC5		3.09913		4.38266	3.56077	4.46023	4.36028		4.2166	2.88867	3.15868	3.61359	3.95565	3.46462	4.41003	2.89597	2.86746	2.7026	2.6371		3.95466	4.09331	4.06655	2.52323	4.34565	4.0321	3.95041		4.02048	3.7757	4.18248	4.09743	3.75223	4.0124	2.67157	4.19877	4.12456	3.31133	3.67452	4.06045	3.82853	3.7626	3.48425
7525	YES1	3.64183	4.06399	4.78983	4.07107	3.66269	3.76462	4.06669	4.08422	3.70698	3.60972	4.57295	3.7674	3.49107	3.71125	3.77563	4.15443	4.2973	4.31713	4.73003	4.53551	2.9025	4.13678	4.13011	4.3763	4.4684	4.17513	3.98298	4.47152	2.9905	3.91411	4.23471	3.18846	3.7409	4.30364	4.22557	3.52126	3.22877	3.03236	4.33503	4.00355	4.52598	3.01563	3.11719
7529	YWHAB	4.17954	4.56995	4.40911	4.07942	4.45715	4.39925	4.35444	4.12642	4.32393	4.37156	4.86495	4.53424	3.8967	4.12596	4.38803	3.57978	3.72142	4.2303	3.89497	3.71774	4.27815	3.86308	3.55951	4.03248	4.06544	3.95177	3.99486	4.12712	4.12873	3.74181	3.96386	4.16828	4.03076	3.83885	4.01108	4.00537	3.45071	4.61829	4.59226	4.24799	4.70017	4.62856	4.42243
7531	YWHAE	4.17818	4.46232	4.42303	3.81141	4.20827	4.27905	4.09283	3.72302	4.22827	4.12612	4.64891	4.24857	3.48014	4.09068	4.42233	3.87839	4.08958	4.28875	4.19573	4.28742	4.06492	4.10749	4.04174	4.17763	4.07492	3.93505	4.19784	4.26448	4.07813	4.1285	4.48918	4.2016	4.10154	4.25929	3.92985	3.91917	4.01451	4.70065	4.44997	4.19734	4.54027	4.49217	4.41664
7532	YWHAG	4.50565	4.28913	4.40269	3.54632	4.13139	4.13113	3.64527	3.95003	4.35804	3.9465	0	3.71921	4.09909	4.42773	4.47551	3.45357	3.92668	4.15349	4.08198	3.87315	4.19601	4.19036	3.39481	4.09535	4.26189	4.14052	4.24655	3.93558	4.06665	4.13862	4.33884	4.30636	4.28543	4.13515	4.15357	4.12934	4.09268	4.55659	4.49822	4.50116	4.61929	4.49073	4.55414
7533	YWHAH	4.2039	4.0368	4.09522	3.95376	4.00441	4.40816	4.18128	3.74114	4.23331	3.72565	4.68549	4.29143	3.58755	4.02778	3.27581	3.77749	3.71191	3.63112	3.74166	3.77046	4.09801	4.07282	3.71967	0	3.65459	3.55498	4.03193	3.75082	3.88004	4.26374	4.33342	3.72274	3.83534	4.12666	4.00957	3.01748	4.16203	4.44091	4.35809	4.14378	4.02798	4.03001	4.30195
7534	YWHAZ	4.94025	5.09678	4.9673	5.02094	5.03133	5.0915	5.0154	4.73021	4.90798	4.89923	5.1694	4.93738	4.85054	4.61381	4.33033	5.27131	4.8769	4.85369	4.54654	4.89844	4.76913	4.69792	4.72368	4.59427	4.99038	4.68832	4.7579	4.78981	4.84512	4.81261	5.19813	5.28653	4.7372	4.69118	4.52609	4.57096	4.53178	5.40791	5.09298	5.09055	5.45891	5.06023	5.19169
7536	SF1		2.89674	3.1958		2.71529			3.36994		2.8892	2.74287	3.05872				2.3713	1.74756																			2.15903			2.49879		3.3747
7542	ZFPL1							3.41203		3.33785		3.466			3.26427	3.36767										3.49488	3.4889			3.33929		3.45669	3.5672	3.48256	3.67344		3.45522	3.51943	3.30718			3.37161
7706	TRIM25	2.91043	3.21383	3.37658	3.62727	3.29194	3.4391	3.26456	3.55883	4.01243	3.64915	3.75161	3.61081	3.18678	3.7566	3.70257	3.21813	3.43783	3.58361	3.30576	2.70802	3.08052	3.59315	3.1774	3.43085	3.39925	3.67245	2.76948	3.27431	3.12732	3.58664	3.31894	3.22623	3.62631	3.83129	3.23938	3.77083	3.77955	3.61951	3.88018	3.53493	4.02262	3.75546	3.1394
7791	ZYX				2.83923		2.85437	2.84349		2.95404												2.97149	2.95938					2.90959		2.78269	2.90015				2.90266					3.93264		3.71926	3.42149	3.50044
7804	LRP8				3.61361					3.61459	2.91069	3.31392	3.19042	3.80634	3.68026		3.10949	3.36527	2.98295			3.44079	3.59218	3.91279		3.89509	3.6081	3.70602	3.4357	3.52494		3.49828		3.70302									3.4246
7818	DAP3				2.86431		3.46619	2.84159								3.14219			2.95683				2.72536	2.92753		2.67954		2.73586	2.66091	3.04289		3.103	3.68323	3.36092	3.23763	2.50837	3.00002	3.3118		3.08567	3.02704	2.93534		2.99237
7837	PXDN	4.51599	2.70314	3.46519	3.38699	2.76085	2.65563	3.37765	2.71604	3.52724	3.16596	3.06885	2.03114	3.94328	3.0434	4.22968	2.61233	3.01608	2.73119	2.10284	3.85931		3.45073	3.62122	2.51312	4.15925	2.21367	3.3225	3.68749	3.12945	3.48922	3.39876	3.14532	1.7603	3.50213	2.66401	2.01287	2.79786	2.49	3.24275		2.57674	2.85182	3.53556
7841	MOGS	3.00491	2.50002	3.03575	3.7104	3.16	3.60302	4.16376	3.36703	4.00128	3.24078	3.43758	2.88505	3.87164	4.01367	3.97355	2.48361	2.90025	2.89253	2.30828		3.44195	4.54695	3.19501	2.67124	4.02607	4.00044	3.94324	2.65933	3.604	3.80654	3.9804	4.33731	3.8569	4.19174	2.83366	3.88883	3.9713	3.31654	3.37243	4.2622	3.80795	3.54519	3.29987
7846	TUBA1A	5.56065	5.50955	5.79475	5.49035	6.11587	5.64779	6.15504	6.14442	6.0576	5.57138	5.66285	5.77022	5.90081	5.78294	5.86756	5.751	5.78183	5.76742	5.73071	5.67809	5.56057	5.92445	5.65046	0	5.64789	5.98508	5.87546	5.73602	5.53489	5.76603	5.77433	5.94035	5.4963	5.93069	5.972	5.89198	5.95362	5.74735	5.69766	5.64716	5.89499	5.77072	5.7311
7874	USP7	1.97959	1.83657	2.15348	3.08099	2.11001	3.26593	4.01125	1.85409	2.99823		2.35847	1.91569	3.52943	2.86839	3.75124	2.46812					2.36576	2.55268	3.37583		2.74627	3.60495	2.15521		3.35077		2.99125	2.37334	2.63862	3.22837		3.42403	3.06901	2.92845	2.90455	3.22104	3.15224	2.89902
7879	RAB7A	4.40257	3.81143	3.55515	4.93114	4.1087	4.65134	4.93533	4.46938	4.81886	4.17995	4.1004	4.19107	4.97748	4.30751	4.56497	4.13251	4.23648	4.39445	4.06692	4.19996	4.60461	4.7045	4.24014	3.94632	4.57105	4.63977	4.60959	4.2376	4.60914	4.66033	4.57538	4.73214	4.61916	4.57822	4.07691	4.61185	4.49322	4.43794	4.59571	4.88792	4.52739	4.396	4.36388
7905	REEP5	3.88851	4.24016	3.66612	4.07664	4.18279	3.99795	4.12704	3.63182	4.31546	3.8798	3.85942	3.34527	3.9635	4.06654		3.52457					4.20879	3.83525	3.34891		3.66169	3.70934			3.34368	4.10693	3.89361	4.07787	3.79903	3.99778	3.66763	3.86727	3.63733	3.95854	3.9113	3.97761	3.58424	3.93374	3.72128
7917	BAG6	2.16178		2.9337		2.11677	2.36182	2.29862	2.8079		2.74949		2.42639	2.00121				2.13984		2.19521	2.8108								2.74205
7919	DDX39B	2.70481	0	0	2.99406	3.34297	3.5529	3.87398	3.16869	3.74579	0	3.07708	3.45876	3.71627	3.40921	3.7297	2.9017	2.88044	2.72349	2.85052	0	3.11084	3.44515	3.68873	2.57292	3.39188	0	3.55421	3.02637	3.63559	3.48434	3.52652	3.80547	3.58181	3.64776	2.54726	3.27873	2.86324	3.57208	0	3.80838	3.49012	3.05058	2.97064
7920	ABHD16A	3.48174	4.05526	3.67271	3.80345	3.81772	4.04262		4.28195	3.85558	4.25634	4.28522	4.05406	3.81894	4.05925	3.62121	4.04887	4.05623	3.8671	3.93686	4.07967	4.06517	4.45155	4.32947	4.41843	3.97197	4.32925	3.97667	4.08208	4.18663	4.0548	4.13964	4.22708	4.01844	4.24439	3.75848	4.20649	4.1857	4.22784	3.80631	3.9845	4.17206	3.855	3.68785
7922	SLC39A7	4.51774	4.50913	4.44149	3.98953	4.38218	4.00187	4.43487	4.69237	4.34418	4.48182	4.817	4.39452	4.45711	4.36749	4.4106	4.4335	4.76859	4.4571	4.4597	4.15041	4.26937	4.3319	4.48445	4.45334	4.4008	4.38454	4.4233	4.59105	4.28136	4.50671	4.49766	4.7239	4.13165	4.63514	4.41453	4.24628	4.09185	4.52361	4.29033	4.59087	4.2963	4.06512	4.35768
7965	AIMP2	3.38449	4.31181	3.97785	3.99856	4.09746	3.76399	3.98443	4.23135	3.8093	4.07839	3.3954	4.08127	3.69091	3.77032	3.60682	3.84321	3.94103	3.83934	3.99687	4.01881	3.45604	3.66527	3.40414	4.08894	3.4758	3.66351	3.66665	4.10868	3.70465	3.81606	3.69663	3.68394	3.56254	3.72172	3.90276	3.77904	3.73614	3.29692	3.74829	3.57605	3.85974	3.6807	3.12786
8019	BRD3		3.31652	3.48559		3.03405			3.68668		3.54039	3.47689	3.61823				3.65708	3.68568	3.3671	3.48967	2.90896				3.85427				3.75553			1.84705				3.36724	2.47837	3.05961
8036	SHOC2				2.48582			2.56733		2.38993						1.86116											2.32046						2.86444	2.32202		2.70917	1.857	2.2568			2.1015
8078	USP5	2.27057	3.0547	2.53221	2.48233	2.40625	2.53986	2.88861		2.87194	2.60546	2.79011	2.78345	3.66261		3.23569	2.42074		2.91346	2.41621	2.55884	2.38901	2.3739				2.3995		2.44681		2.44476	2.99898		2.07105			1.97201		3.40198	3.15723	2.54406	3.60404	3.2507	3.4961
8079	MLF2	2.89105		2.49678	2.96361	2.64725	2.88186	3.01696		2.75773	2.84422	2.74912	2.43857			4.25588	3.58469	2.28167	2.28424	2.31556	2.38269	2.15873	2.4748		2.03917	2.21707	2.97246	2.57482	2.51449	2.39677	2.4637	2.79102	3.13363	2.71857	3.52288	2.19598	3.73587	2.71848	2.7589	2.40061	2.83318	2.71788	2.38403	2.8278
8085	KMT2D	2.46354			2.5398		2.70754	2.83238	2.95131										2.757				1.99797				2.37138				2.32533		2.17762	2.2483	2.14756					1.96769
8086	AAAS		3.02377	3.23025	3.8868	3.25713	3.54811	4.02407	3.22383	3.48732	3.40986	3.3827	3.24082	3.33155	3.65174	3.97424	3.19971	3.29516	2.72355	2.94749	2.78225	3.32177	3.62436	3.62232	2.88937	3.5981	3.79875	3.72547	3.01046	3.76292	3.67049	3.53297	3.72235	3.77582	3.66958	3.05623	3.58094	3.98984	3.28351	3.24544	3.79446	3.36585	2.71058	3.26077
8087	FXR1	2.6641		3.40077	3.61018	2.31592	3.3558	3.14276	3.26372	3.68781	3.60534	3.68496	1.99705	2.88683		3.76118		3.03101				2.19356	2.93135	2.21865		3.57213	2.26165	3.16506	3.18118	3.37499	3.56474	3.3204	3.71878	3.34775	3.29658		3.23015	3.17625	3.60263	3.48157	3.81686	3.16095	3.28416	3.37386
8106	PABPN1				2.73324			2.78314							3.35187	3.56403						2.58597		3.41126			3.41367	2.60341			3.39388		3.03577		2.7999			3.14752		2.77121		3.34237
8140	SLC7A5	3.5838	3.28677		3.77059		3.55507	3.63728		3.53357		3.48524		3.8569	3.5009	4.54296	3.50031				3.13796		3.7147	3.3412		3.8451	3.8598	3.55666		3.3258	3.6891		4.09015		3.68176		3.98153		3.46259	3.22154	3.7321	3.70493	2.84139	3.11609
8148	TAF15	0	2.77672	3.5547	3.97797		4.00653	4.00406	3.5646	3.11763	3.33906	2.84719	3.99001	3.67127	3.09001	3.62329	3.47451	3.41298			0	3.2112	3.51364	3.35041	0	3.78376	3.75549		2.63632	3.11535	3.05212	3.05411	3.54954	3.13783	2.96117	0	3.69633	3.99779	3.61151	3.50095	3.72902	3.42351	0	2.47959
8175	SF3A2				2.24262		2.03687	2.22869						2.17896		2.73389	2.16518					2.33845	2.22089	2.5342			2.34005										2.87788	3.35377	1.98537		2.15933
8189	SYMPK		2.30874	2.53253	1.74955	2.01295	2.03401	2.04424	2.16249							1.92628	2.56143	2.64526	2.4162	2.45969	2.90325	1.77836			2.63577	1.85508			2.79615	1.7718	1.66402	1.92968		1.71161	1.47088	2.27619	1.87103	2.01213		1.69541	1.61938		1.47213
8239	USP9X	3.51472	4.25728	4.09374	3.28586	4.19211	3.14812	3.56077	4.37082	3.56299	4.26253	4.16658	4.30117	3.36235	3.67804	3.64859	4.09563	4.02928	4.24612	4.25083	3.81916	3.58712	3.46444	3.28067	4.03628	3.56328	3.35142	3.46951	4.14449	3.57494	3.34081	3.57207	3.72573	3.33835	3.37918	4.19688	3.22768	3.36405	3.64662	3.6736	3.06642	3.5868	3.55075	3.4333
8243	SMC1A		2.33818	2.34541	2.32747		2.82767	3.0785	1.93013	2.39784	1.91907	2.08778	2.48568	1.84302	2.1563	2.45917	1.88122	1.57579		2.62948	1.81174	1.33054	2.00759	2.20671	1.23758	2.08804	2.81037		1.89193	1.62439	1.90478	2.87629	1.82674	1.80446		2.70968	3.075	3.00099	2.49704	1.76865	2.12197	2.28995	2.88918
8289	ARID1A		2.14414	1.8625		2.3295			3.05022		3.12429	2.46064	3.08831			1.4886		2.166							1.73332		1.25367		2.30267	1.63209		1.53087									1.70501
8290	HIST3H3	2.96266	2.95282	3.20768	3.77859	3.54732	3.81868	3.84063	2.78378	3.88225	3.26756	3.036	2.59019	3.43526	3.7875	3.96229						3.02636	3.47854	3.42469		3.33612	3.54611	3.29335	2.77815	3.71108	3.32193	3.17684	3.7119	3.15109	3.36607	2.95559	3.67606	3.51713	3.73862	0	3.88717	3.70958	3.66407	3.57811
8291	DYSF	2.99833	2.53782	3.25838	2.95793	2.98859	2.37841	1.99543	1.90474	2.62673	1.69973	3.17396		2.98987	0	2.53483		1.98682	2.75361	2.64686	3.10694	2.58455	3.32419	3.62962	2.55324	3.4259	2.83681	3.01128	2.63573	3.06902	2.22056	2.46529	3.43328	3.02982	2.63107	2.07264	3.00399	2.21093	2.46621	3.04372	2.46012	2.85981	2.45262	1.95636
8294	HIST1H4I	3.41669	3.41942	3.59188	3.82349	3.51586	3.83995	4.16316	3.36567	3.96885	3.36505	3.5613	3.68319	3.69774	3.92449	4.04287	3.33385	3.12308	3.51129	3.01891	2.7104	3.78218	3.91348	3.82674	2.30333	3.78023	3.84378	3.66769	2.87457	3.85297	3.84958	3.86627	3.92957	3.81136	3.80717	3.2674	3.74135	3.81342	3.77553	4.00849	3.89256	4.12326	3.90859	3.69293
8295	TRRAP	1.24957	2.35717	3.02906	2.39417	2.86909	2.50652	2.63964	2.65631	1.74514	2.81857	2.85506	2.37694	1.89114	2.6972	2.95988	2.49313	2.78939	2.42195	2.48909	2.15805	2.43593	2.09808	2.40452	2.33035	2.57636	3.031	2.76988	2.74594	2.64328	2.49396	2.58968	2.38919	2.48012	2.0135	2.19729	2.86625	3.03084	2.39814	1.78405	2.60382	2.33068	1.99801	2.58557
8301	PICALM	2.55624		1.98517	2.3332	2.01344	1.87241	2.74368	1.87349	2.90024	1.42569		2.34745	1.89139	1.85364																								2.30548
8310	ACOX3	3.26452	4.00615	4.66584	3.39302	4.21106	3.71839	3.19399	5.01028	3.52728	3.74562	4.20303	4.06695	4.01163	3.77607	3.61535	4.41754	4.05331	3.84374	3.94458	3.96005	4.4526	3.96677	4.21443	4.3796	3.30619	4.29328	3.64693	4.33889	3.70717	4.16189	4.12319	3.76751	3.28247	3.89599	4.10559	4.02442	3.11115	3.58135	3.45435	4.0873	3.63958	2.97616	3.42228
8329	HIST1H2AI	2.9724	2.8038	2.96131	3.29117	3.14438	3.19294	3.4979	2.91406	3.53488	3.1359	2.88324	3.03766	3.23521	3.31892	3.36939			2.74091				1.27634	1.5342			1.67168	3.01509	2.4373	1.46946	2.95616	3.20039		3.31567	1.33008		2.40917	2.77813	3.13312	3.45211	2.59602	3.66211	3.62013	2.97957
8330	HIST1H2AK	2.9724	2.8038	2.96131	3.29117	3.14438	3.19294	3.4979	2.91406	3.53488	3.1359	2.88324	3.03766	3.23521	3.31892	3.36939			2.74091				1.27634	1.5342			1.67168	3.01509	2.4373	1.46946	2.95616	3.20039		3.31567	1.33008		2.40917	2.77813	3.13312	3.45211	2.59602	3.66211	3.62013	2.97957
8331	HIST1H2AJ	2.9724	2.8038	2.96131	3.29117	3.14438	3.19294	3.4979	2.91406	3.53488	3.1359	2.88324	3.03766	3.23521	3.31892	3.36939			2.74091				1.27634	1.5342			1.67168	3.01509	2.4373	1.46946	2.95616	3.20039		3.31567	1.33008		2.40917	2.77813	3.13312	3.45211	2.59602	3.66211	3.62013	2.97957
8332	HIST1H2AL	2.9724	2.8038	2.96131	3.29117	3.14438	3.19294	3.4979	2.91406	3.53488	3.1359	2.88324	3.03766	3.23521	3.31892	3.36939			2.74091				1.27634	1.5342			1.67168	3.01509	2.4373	1.46946	2.95616	3.20039		3.31567	1.33008		2.40917	2.77813	3.13312	3.45211	2.59602	3.66211	3.62013	2.97957
8334	HIST1H2AC	2.9724	2.8038	2.96131	3.29117	3.14438	3.19294	3.4979	2.91406	3.53488	3.1359	2.88324	3.03766	3.23521	0	0			2.74091				1.27634	1.5342			1.67168	3.01509	2.4373	1.46946	2.95616	0		0	1.33008			0	3.13312	0	0	0	0	2.97957
8335	HIST1H2AB	2.9724	2.8038	2.96131	3.29117	3.14438	3.19294	3.4979	2.91406	3.53488	3.1359	2.88324	3.03766	3.23521	0	0			2.74091				1.27634	1.5342			1.67168	3.01509	2.4373	1.46946	2.95616	0		0	1.33008			0	3.13312	0	0	0	0	2.97957
8336	HIST1H2AM	2.9724	2.8038	2.96131	3.29117	3.14438	3.19294	3.4979	2.91406	3.53488	3.1359	2.88324	3.03766	3.23521	3.31892	3.36939			2.74091				1.27634	1.5342			1.67168	3.01509	2.4373	1.46946	2.95616	3.20039		3.31567	1.33008		2.40917	2.77813	3.13312	3.45211	2.59602	3.66211	3.62013	2.97957
8337	HIST2H2AA3	2.9724	2.8038	2.96131	3.29117	3.14438	3.19294	3.4979	2.91406	3.53488	3.1359	2.88324	3.03766	3.23521	3.31892	3.36939			2.74091				1.27634	1.5342			1.67168	3.01509	2.4373	1.46946	2.95616	3.20039		3.31567	1.33008		2.40917	2.77813	3.13312	3.45211	2.59602	3.66211	3.62013	2.97957
8338	HIST2H2AC	2.9724	2.8038	2.96131	3.29117	3.14438	3.19294	3.4979	2.91406	3.53488	3.1359	2.88324	3.03766	3.23521	3.31892	3.36939			2.74091				1.27634	1.5342			1.67168	3.01509	2.4373	1.46946	2.95616	3.20039		3.31567	1.33008		2.40917	2.77813	3.13312	3.45211	2.59602	3.66211	3.62013	2.97957
8339	HIST1H2BG	3.79902	3.4139	3.3899	3.8568	3.81017	3.58254	4.03065	3.37512	3.92145	3.5931	3.24616	3.44286	3.55189	3.69917	3.94805	3.34524	3.14667	3.60143	2.99992	2.54966	3.6965	3.76476	3.66738	2.89223	3.86446	3.60852	3.74557	2.90603	3.82876	3.6862	3.70165	3.78583	3.73204	3.697	3.07905	3.69458	3.71719	3.81314	3.93111	3.92192	4.10052	4.09703	3.91408
8340	HIST1H2BL	3.79902	3.4139	3.3899	3.8568	3.81017	3.58254	4.03065	3.37512	3.92145	3.5931	3.24616	3.44286	3.55189	3.69917	3.94805	3.34524	3.14667	3.60143	2.99992	2.54966	3.6965	3.76476	3.66738	2.89223	3.86446	3.60852	3.74557	2.90603	3.82876	3.6862	3.70165	3.78583	3.73204	3.697	3.07905	3.69458	3.71719	3.81314	3.93111	3.92192	4.10052	4.09703	3.91408
8341	HIST1H2BN	3.79902	3.4139	3.3899	3.8568	3.81017	3.58254	4.03065	3.37512	3.92145	3.5931	3.24616	3.44286	3.55189	3.69917	3.94805	3.34524	3.14667	3.60143	2.99992	2.54966	3.6965	3.76476	3.66738	2.89223	3.86446	3.60852	3.74557	2.90603	3.82876	3.6862	3.70165	3.78583	3.73204	3.697	3.07905	3.69458	3.71719	3.81314	3.93111	3.92192	4.10052	4.09703	3.91408
8342	HIST1H2BM	3.79902	3.4139	3.3899	3.8568	3.81017	3.58254	4.03065	3.37512	3.92145	3.5931	3.24616	3.44286	3.55189	3.69917	3.94805	3.34524	3.14667	3.60143	2.99992	2.54966	3.6965	3.76476	3.66738	2.89223	3.86446	3.60852	3.74557	2.90603	3.82876	3.6862	3.70165	3.78583	3.73204	3.697	3.07905	3.69458	3.71719	3.81314	3.93111	3.92192	4.10052	4.09703	3.91408
8343	HIST1H2BF	3.79902	3.4139	3.3899	3.8568	3.81017	3.58254	4.03065	3.37512	3.92145	3.5931	3.24616	3.44286	3.55189	3.69917	3.94805	3.34524	3.14667	3.60143	2.99992	2.54966	3.6965	3.76476	3.66738	2.89223	3.86446	3.60852	3.74557	2.90603	3.82876	3.6862	3.70165	3.78583	3.73204	3.697	3.07905	3.69458	3.71719	3.81314	3.93111	3.92192	4.10052	4.09703	3.91408
8344	HIST1H2BE	3.79902	3.4139	3.3899	3.8568	3.81017	3.58254	4.03065	3.37512	3.92145	3.5931	3.24616	3.44286	3.55189	3.69917	3.94805	3.34524	3.14667	3.60143	2.99992	2.54966	3.6965	3.76476	3.66738	2.89223	3.86446	3.60852	3.74557	2.90603	3.82876	3.6862	3.70165	3.78583	3.73204	3.697	3.07905	3.69458	3.71719	3.81314	3.93111	3.92192	4.10052	4.09703	3.91408
8345	HIST1H2BH	3.79902	3.4139	3.3899	3.8568	3.81017	3.58254	4.03065	3.37512	3.92145	3.5931	3.24616	3.44286	3.55189	3.69917	3.94805	3.34524	3.14667	3.60143	2.99992	2.54966	3.6965	3.76476	3.66738	2.89223	3.86446	3.60852	3.74557	2.90603	3.82876	3.6862	3.70165	3.78583	3.73204	3.697	3.07905	3.69458	3.71719	3.81314	3.93111	3.92192	4.10052	4.09703	3.91408
8346	HIST1H2BI	3.79902	3.4139	3.3899	3.8568	3.81017	3.58254	4.03065	3.37512	3.92145	3.5931	3.24616	3.44286	3.55189	3.69917	3.94805	3.34524	3.14667	3.60143	2.99992	2.54966	3.6965	3.76476	3.66738	2.89223	3.86446	3.60852	3.74557	2.90603	3.82876	3.6862	3.70165	3.78583	3.73204	3.697	3.07905	3.69458	3.71719	3.81314	3.93111	3.92192	4.10052	4.09703	3.91408
8347	HIST1H2BC	3.79902	3.4139	3.3899	3.8568	3.81017	3.58254	4.03065	3.37512	3.92145	3.5931	3.24616	3.44286	3.55189	3.69917	3.94805	3.34524	3.14667	3.60143	2.99992	2.54966	3.6965	3.76476	3.66738	2.89223	3.86446	3.60852	3.74557	2.90603	3.82876	3.6862	3.70165	3.78583	3.73204	3.697	3.07905	3.69458	3.71719	3.81314	3.93111	3.92192	4.10052	4.09703	3.91408
8348	HIST1H2BO	0	3.4139	3.3899	4.35692	0	3.58254	4.52593	3.37512	0	3.5931	3.24616	3.44286	3.55189	0	0	3.34524	3.14667	0	2.99992	2.54966	0	0	0	2.89223	0	0	0	2.90603	4.29835	0	0	4.27667	0	0	3.07905	0	0	0	0	0	0	4.59725	0
8349	HIST2H2BE	0	3.4139	3.3899	4.35692	0	3.58254	4.52593	3.37512	0	3.5931	3.24616	3.44286	3.55189	0	0	3.34524	3.14667	0	2.99992	2.54966	0	0	0	2.89223	0	0	0	2.90603	4.29835	0	0	4.27667	0	0	3.07905	0	0	0	0	0	0	4.59725	0
8350	HIST1H3A	2.96266	2.95282	3.20768	3.77859	3.54732	3.81868	3.84063	2.78378	3.88225	3.26756	3.036	2.59019	3.43526	3.7875	3.96229						3.02636	3.47854	3.42469		3.33612	3.54611	3.29335	2.77815	3.71108	3.32193	3.17684	3.7119	3.15109	3.36607	2.95559	3.67606	3.51713	3.73862	0	3.88717	3.70958	3.66407	3.57811
8351	HIST1H3D	2.96266	2.95282	3.20768	3.77859	3.54732	3.81868	3.84063	2.78378	3.88225	3.26756	3.036	2.59019	3.43526	3.7875	3.96229						3.02636	3.47854	3.42469		3.33612	3.54611	3.29335	2.77815	3.71108	3.32193	3.17684	3.7119	3.15109	3.36607	2.95559	3.67606	3.51713	3.73862	0	3.88717	3.70958	3.66407	3.57811
8352	HIST1H3C	2.96266	2.95282	3.20768	3.77859	3.54732	3.81868	3.84063	2.78378	3.88225	3.26756	3.036	2.59019	3.43526	3.7875	3.96229						3.02636	3.47854	3.42469		3.33612	3.54611	3.29335	2.77815	3.71108	3.32193	3.17684	3.7119	3.15109	3.36607	2.95559	3.67606	3.51713	3.73862	0	3.88717	3.70958	3.66407	3.57811
8353	HIST1H3E	2.96266	2.95282	3.20768	3.77859	3.54732	3.81868	3.84063	2.78378	3.88225	3.26756	3.036	2.59019	3.43526	3.7875	3.96229						3.02636	3.47854	3.42469		3.33612	3.54611	3.29335	2.77815	3.71108	3.32193	3.17684	3.7119	3.15109	3.36607	2.95559	3.67606	3.51713	3.73862	0	3.88717	3.70958	3.66407	3.57811
8354	HIST1H3I	2.96266	2.95282	3.20768	3.77859	3.54732	3.81868	3.84063	2.78378	3.88225	3.26756	3.036	2.59019	3.43526	3.7875	3.96229						3.02636	3.47854	3.42469		3.33612	3.54611	3.29335	2.77815	3.71108	3.32193	3.17684	3.7119	3.15109	3.36607	2.95559	3.67606	3.51713	3.73862	0	3.88717	3.70958	3.66407	3.57811
8355	HIST1H3G	2.96266	2.95282	3.20768	3.77859	3.54732	3.81868	3.84063	2.78378	3.88225	3.26756	3.036	2.59019	3.43526	3.7875	3.96229						3.02636	3.47854	3.42469		3.33612	3.54611	3.29335	2.77815	3.71108	3.32193	3.17684	3.7119	3.15109	3.36607	2.95559	3.67606	3.51713	3.73862	0	3.88717	3.70958	3.66407	3.57811
8356	HIST1H3J	2.96266	2.95282	3.20768	3.77859	3.54732	3.81868	3.84063	2.78378	3.88225	3.26756	3.036	2.59019	3.43526	3.7875	3.96229						3.02636	3.47854	3.42469		3.33612	3.54611	3.29335	2.77815	3.71108	3.32193	3.17684	3.7119	3.15109	3.36607	2.95559	3.67606	3.51713	3.73862	0	3.88717	3.70958	3.66407	3.57811
8357	HIST1H3H	2.96266	2.95282	3.20768	3.77859	3.54732	3.81868	3.84063	2.78378	3.88225	3.26756	3.036	2.59019	3.43526	3.7875	3.96229						3.02636	3.47854	3.42469		3.33612	3.54611	3.29335	2.77815	3.71108	3.32193	3.17684	3.7119	3.15109	3.36607	2.95559	3.67606	3.51713	3.73862	0	3.88717	3.70958	3.66407	3.57811
8358	HIST1H3B	2.96266	2.95282	3.20768	3.77859	3.54732	3.81868	3.84063	2.78378	3.88225	3.26756	3.036	2.59019	3.43526	3.7875	3.96229						3.02636	3.47854	3.42469		3.33612	3.54611	3.29335	2.77815	3.71108	3.32193	3.17684	3.7119	3.15109	3.36607	2.95559	3.67606	3.51713	3.73862	0	3.88717	3.70958	3.66407	3.57811
8359	HIST1H4A	3.41669	3.41942	3.59188	3.82349	3.51586	3.83995	4.16316	3.36567	3.96885	3.36505	3.5613	3.68319	3.69774	3.92449	4.04287	3.33385	3.12308	3.51129	3.01891	2.7104	3.78218	3.91348	3.82674	2.30333	3.78023	3.84378	3.66769	2.87457	3.85297	3.84958	3.86627	3.92957	3.81136	3.80717	3.2674	3.74135	3.81342	3.77553	4.00849	3.89256	4.12326	3.90859	3.69293
8360	HIST1H4D	3.41669	3.41942	3.59188	3.82349	3.51586	3.83995	4.16316	3.36567	3.96885	3.36505	3.5613	3.68319	3.69774	3.92449	4.04287	3.33385	3.12308	3.51129	3.01891	2.7104	3.78218	3.91348	3.82674	2.30333	3.78023	3.84378	3.66769	2.87457	3.85297	3.84958	3.86627	3.92957	3.81136	3.80717	3.2674	3.74135	3.81342	3.77553	4.00849	3.89256	4.12326	3.90859	3.69293
8361	HIST1H4F	3.41669	3.41942	3.59188	3.82349	3.51586	3.83995	4.16316	3.36567	3.96885	3.36505	3.5613	3.68319	3.69774	3.92449	4.04287	3.33385	3.12308	3.51129	3.01891	2.7104	3.78218	3.91348	3.82674	2.30333	3.78023	3.84378	3.66769	2.87457	3.85297	3.84958	3.86627	3.92957	3.81136	3.80717	3.2674	3.74135	3.81342	3.77553	4.00849	3.89256	4.12326	3.90859	3.69293
8362	HIST1H4K	3.41669	3.41942	3.59188	3.82349	3.51586	3.83995	4.16316	3.36567	3.96885	3.36505	3.5613	3.68319	3.69774	3.92449	4.04287	3.33385	3.12308	3.51129	3.01891	2.7104	3.78218	3.91348	3.82674	2.30333	3.78023	3.84378	3.66769	2.87457	3.85297	3.84958	3.86627	3.92957	3.81136	3.80717	3.2674	3.74135	3.81342	3.77553	4.00849	3.89256	4.12326	3.90859	3.69293
8363	HIST1H4J	3.41669	3.41942	3.59188	3.82349	3.51586	3.83995	4.16316	3.36567	3.96885	3.36505	3.5613	3.68319	3.69774	3.92449	4.04287	3.33385	3.12308	3.51129	3.01891	2.7104	3.78218	3.91348	3.82674	2.30333	3.78023	3.84378	3.66769	2.87457	3.85297	3.84958	3.86627	3.92957	3.81136	3.80717	3.2674	3.74135	3.81342	3.77553	4.00849	3.89256	4.12326	3.90859	3.69293
8364	HIST1H4C	3.41669	3.41942	3.59188	3.82349	3.51586	3.83995	4.16316	3.36567	3.96885	3.36505	3.5613	3.68319	3.69774	3.92449	4.04287	3.33385	3.12308	3.51129	3.01891	2.7104	3.78218	3.91348	3.82674	2.30333	3.78023	3.84378	3.66769	2.87457	3.85297	3.84958	3.86627	3.92957	3.81136	3.80717	3.2674	3.74135	3.81342	3.77553	4.00849	3.89256	4.12326	3.90859	3.69293
8365	HIST1H4H	3.41669	3.41942	3.59188	3.82349	3.51586	3.83995	4.16316	3.36567	3.96885	3.36505	3.5613	3.68319	3.69774	3.92449	4.04287	3.33385	3.12308	3.51129	3.01891	2.7104	3.78218	3.91348	3.82674	2.30333	3.78023	3.84378	3.66769	2.87457	3.85297	3.84958	3.86627	3.92957	3.81136	3.80717	3.2674	3.74135	3.81342	3.77553	4.00849	3.89256	4.12326	3.90859	3.69293
8366	HIST1H4B	3.41669	3.41942	3.59188	3.82349	3.51586	3.83995	4.16316	3.36567	3.96885	3.36505	3.5613	3.68319	3.69774	3.92449	4.04287	3.33385	3.12308	3.51129	3.01891	2.7104	3.78218	3.91348	3.82674	2.30333	3.78023	3.84378	3.66769	2.87457	3.85297	3.84958	3.86627	3.92957	3.81136	3.80717	3.2674	3.74135	3.81342	3.77553	4.00849	3.89256	4.12326	3.90859	3.69293
8367	HIST1H4E	3.41669	3.41942	3.59188	3.82349	3.51586	3.83995	4.16316	3.36567	3.96885	3.36505	3.5613	3.68319	3.69774	3.92449	4.04287	3.33385	3.12308	3.51129	3.01891	2.7104	3.78218	3.91348	3.82674	2.30333	3.78023	3.84378	3.66769	2.87457	3.85297	3.84958	3.86627	3.92957	3.81136	3.80717	3.2674	3.74135	3.81342	3.77553	4.00849	3.89256	4.12326	3.90859	3.69293
8368	HIST1H4L	3.41669	3.41942	3.59188	3.82349	3.51586	3.83995	4.16316	3.36567	3.96885	3.36505	3.5613	3.68319	3.69774	3.92449	4.04287	3.33385	3.12308	3.51129	3.01891	2.7104	3.78218	3.91348	3.82674	2.30333	3.78023	3.84378	3.66769	2.87457	3.85297	3.84958	3.86627	3.92957	3.81136	3.80717	3.2674	3.74135	3.81342	3.77553	4.00849	3.89256	4.12326	3.90859	3.69293
8370	HIST2H4A	3.41669	3.41942	3.59188	3.82349	3.51586	3.83995	4.16316	3.36567	3.96885	3.36505	3.5613	3.68319	3.69774	3.92449	4.04287	3.33385	3.12308	3.51129	3.01891	2.7104	3.78218	3.91348	3.82674	2.30333	3.78023	3.84378	3.66769	2.87457	3.85297	3.84958	3.86627	3.92957	3.81136	3.80717	3.2674	3.74135	3.81342	3.77553	4.00849	3.89256	4.12326	3.90859	3.69293
8402	SLC25A11	4.36562	4.49822	4.45817	4.25592	4.51914	4.6534	4.69919	4.72946	4.65564	4.53116	4.56691	4.56466	4.72865	4.57519	4.3296	4.22026	4.40536	4.38024	4.24874	4.11633	4.4589	4.49979	4.20976	4.43226	4.39228	4.52359	4.67204	4.32031	4.55398	4.62252	4.48266	4.5479	4.47949	4.32123	4.25328	4.46057	4.61429	4.44363	4.1196	4.55499	4.45187	4.49155	4.24545
8407	TAGLN2	3.84922		3.17956	4.29959	3.07636	4.50236	3.67893		3.37141		2.6484	2.71972	4.05966	3.50189	2.64809					3.08114	3.47631		3.09145		3.57012		2.93928			3.76326	3.88311	3.80683	3.31377			3.60308		4.37877	4.21124	4.25085	3.92741	4.07217	2.97902
8417	STX7	2.91625	2.76425	2.7058	2.84777	2.91694	2.75219	2.87997	2.99884	3.03634	2.71435	2.93605	2.72783	2.79409	2.94021												2.95577	2.62753		2.86104	2.59227	2.74302	2.4702	2.66215	2.45431	2.89385	2.70451	2.60193				2.84707	3.0581	2.87712
8428	STK24	0	0	3.32392	0	0	0	0	2.80507	0	3.69927	3.31372	3.71446	0	0		2.11175	0		0	3.1507	0	0		2.9047	0	0		3.50419	0	3.11707	2.82162	3.23654	0	0	0	0		0	0	0	2.14549	0	0
8451	CUL4A		2.0968	1.49118									1.875		2.2823	1.96585	1.7667	1.78414	2.027	1.72295	1.66351	2.02075	1.94997	1.87721	1.39783	1.70587						2.2114							2.02183	2.19618		2.26103
8452	CUL3		2.18814				2.08007										2.22662	1.94464	1.97556		2.3359	2.48296	2.63636	2.71	1.74905	2.5806			1.70355		2.6265					1.50883				2.66433	1.55198	2.24213		2.00705
8453	CUL2	1.81358		2.14476	2.36081		2.84375	2.11999		2.32434			1.83352														2.22252								1.73768			2.03879				2.32456
8454	CUL1				1.62155		1.91338			1.74734					1.56166	3.42944												2.8856				2.11406					1.41261	1.22334		3.25878	1.90173	3.25651	3.12445
8467	SMARCA5				3.79417		3.33084	3.78725		3.40614	3.16525	2.69219			3.01795	3.8746							2.9675	2.28103		2.91185	3.14806			1.77574		3.31389	2.70478	2.59975	2.4551		3.17907	3.62152	3.15092	2.71272	3.50631	2.9862	2.56777	2.74428
8473	OGT		3.00325		2.67435	3.53651	3.1704	3.38946	3.14714	3.25576	3.58154	3.5669	3.73976	2.68087	2.90767	2.5509	3.22675	3.10446	3.10611	2.62622		2.50711	2.37856	2.6793	2.51968	2.98206	3.02307	3.1054	2.89906	2.83539	2.42836	3.20083	2.89608	2.97681	3.38051	2.67586	3.1365	3.37854		2.44269	2.41875	2.93467		2.19765
8480	RAE1	2.59708	2.81268		3.37315			3.31439		3.20389				3.06374				2.83803		3.0762						2.8732	3.01764	2.36333		3.42013	2.27023	2.28891	3.40205	2.38005	2.18054	3.23308	2.92234	3.93639
8508	NIPSNAP1	3.66998	4.35296	4.53285	4.38469	4.17706	4.66532	4.33183	4.60363	4.1321	4.73853	4.48556	4.4751	4.0381	4.19683	4.06819	4.01384	4.63455	4.2627	4.53764	4.17708	4.27017	4.42697	3.47568	4.18487	4.28707	4.5298	4.30427	4.25128	4.59931	4.25673	4.84701	4.04881	4.09296	4.53307	4.25809	4.35607	4.22203	3.85373	4.57023	4.55863	3.53326	4.08704	4.31371
8517	IKBKG		3.12723						2.60872			2.57177									2.89889				2.73508		2.71694		2.88205			2.47907		2.71096		2.33707					2.42234
8519	IFITM1	4.2417	4.0733	4.01378	4.01069		4.03469	4.19255		4.17345	4.45598		3.99978	4.03989	4.09471				3.54452							4.13579					4.51413			5.23296	4.33328				5.01876		5.15687
8520	HAT1				2.4085			2.29876	2.16585					2.37213		3.63129						2.60625	2.73402	3.20196	2.45782	3.5208	2.51699	3.2141		2.67011	2.82717	3.34223	3.28983	2.69479	2.75303		2.53573	2.75181	2.78541	3.33014	3.00372	2.94942	2.98262
8540	AGPS	2.09697	3.68539	3.41497	4.31257	2.61887	3.84723	3.91655	3.11609	3.52037	3.57598	3.08581	3.14723	2.36859	3.2223	3.98534	3.49261	3.08385	3.27698	3.4134	3.68617	3.54567	3.59221	3.41803	3.83057	3.06832	3.8562	1.61735	3.42221	3.59059	3.84522	3.52338	2.28735	3.71293	3.0274	3.60584	3.63994	3.60911	3.3299	3.46414	3.5313	3.86135	3.00673
8560	DEGS1	3.62659		4.30953	3.95422	3.44596	3.62981	3.49971	3.74591	3.49973	3.48036	3.50248		2.71901	3.87165	3.30082	3.00736	3.07755	3.17929	3.06803	3.13491	3.10792	3.85536	3.8826	2.9247	4.31901	4.02521	2.85942	3.03621	2.92908	3.85099	3.52838	4.00593	4.10854	4.33819	3.94664	3.93071	3.69726		3.53089	3.51079	3.64017	3.1041
8566	PDXK	4.51513	5.12429	4.27949	4.31685	4.77229	4.94928	4.69954	4.92576	4.2087	5.13089	5.48434	5.09342	3.70314	3.6816	4.36184	4.57854	4.38211	4.64688	4.64888	5.07914	4.33354	3.77957	4.12642	4.30929	4.13073	4.34054	4.34126	5.22773	3.95241	4.9409	4.37134	4.70503	3.85039	4.05623	4.51847	4.24287	3.06909	4.55054	4.87418	4.55	4.99127	4.33214	4.6853
8570	KHSRP	4.47117	5.36148	5.52289	4.59254	5.23724	4.75573	4.94136	5.41511	4.35722	5.56733	5.20849	5.02481	3.68407	3.8935	4.54304	5.28329	4.87781	5.22617	5.41088	5.22607	4.19319	3.94145	4.31267	5.30479	4.47682	4.6289	4.39589	5.24885	4.35107	4.34383	4.9258	4.18102	4.4309	4.18314	5.09177	4.83812	4.74835	4.09328	4.29661	4.15544	4.80571	4.16907	3.90318
8572	PDLIM4									3.21744					3.36009	2.17434							2.97758	2.75297		2.68729		3.34975		2.57348	2.91207			2.94046				2.89429				3.02358	2.98831	3.90319
8573	CASK	3.03855	3.43452	4.14351	4.01225	3.72459	3.09836	3.87613	3.57228	3.44924	3.52229	3.56861	3.77229	2.33008	2.65973	3.54554	3.76615	3.74391	3.21904	3.27832			3.39196	3.14842	3.74356	3.45952	3.28521	2.71168	2.83645	3.00738	3.20185	3.45487	3.57497		3.55796	3.33107	3.47931	3.77953		3.39301	3.54552	3.18157	3.03435	2.44867
8575	PRKRA			2.9496	3.23665			3.10373	2.91263	2.92654						3.3495												3.19094		3.02337		2.92332	3.16595					3.04829						2.88003
8604	SLC25A12	3.43035	4.06857	3.54317	3.97611	3.80851	3.90137	4.31942	4.07219	3.96902	4.10836	4.13227	4.00263	4.11843	4.04584	3.70547	4.09988	4.16381	3.71784	4.17631	3.43741	3.79036	3.6177	3.53152	3.97063	3.86576	3.6427	3.96486	3.57864	4.12376	3.76769	3.58406	3.63711	3.62528	3.08363	3.60516	3.81579	3.45878	4.01122	3.24139	3.9859	3.92697	3.83395	4.04936
8607	RUVBL1	3.38026	2.86605	3.05346	4.17782	3.44544	4.08529	4.10541	3.21274	3.94701	3.59871	3.48892	3.08771	4.25893	3.40133	4.17306	3.6586	3.0592		2.8105	3.38703	3.41683	3.4681	3.47034		3.936	4.05415	3.84063	3.05754	3.829	3.81199	3.74666	3.70834	3.73485	3.69085	2.85366	3.27515	4.15883	3.85165	4.26611	4.00647	4.00472	3.53226	3.48652
8615	USO1	4.06357	4.63476	4.03836	3.69692	4.21955	4.09262	4.07865	4.22066	3.969	4.15276	4.44966	4.5622	3.54494	3.30729	3.09019	2.50076	4.01723	3.66177	2.85263	3.2561	3.77386	3.7853	3.26498	3.39477	3.22331	3.69689	3.13739	4.03548	3.75618	3.61218	3.96578	4.13717	2.48492	3.20509	4.03803	3.674	3.06205	4.08416	3.86121	3.19474	4.3954	3.84931	3.83854
8639	AOC3			2.44795		3.14643				2.25215	2.2884				3.87351					2.16181		3.59436		3.22142						2.81727				3.80405				3.64215	2.95565	2.86269				3.07744
8655	DYNLL1		3.8769	4.06422	3.84027		3.89251	3.98194				4.07786	3.92324	3.8484	3.55165			3.63975					3.51881				3.34308	3.22541	3.40542												3.4789
8661	EIF3A	3.59416	3.74534	3.72838	3.80407	3.88457	3.95155	3.98649	3.42041	3.88978	3.64592	3.90053	3.87714	3.64173	4.04733	3.75057	3.38921	3.52897	3.19455	3.05111	3.32854	3.69356	3.55642	3.43289	3.36307	3.78365	3.83637	3.68764	3.26497	3.68064	4.04183	3.95365	3.55676	4.06597	3.54825	3.34042	3.88767	4.00547	3.76345	3.78076	3.62119	3.96172	3.81901	3.50153
8662	EIF3B	3.80614	2.99597	3.74963	4.18677	3.71225	4.14605	4.27954	3.59936	4.34662	3.98733	3.9721	3.986	3.85039	4.15817	3.98944	3.29122	3.0854	2.88394		2.3006	3.76953	3.72995	3.40543	1.97696	3.97081	4.24154	3.89783	3.18446	3.92354	4.22778	4.08181	4.08539	3.47094	3.64925	2.7791	3.98926	4.26375	3.63769	3.65141	4.11731	3.94198	3.45503	2.96155
8663	EIF3C	3.1157	2.48644	3.00516	3.5256	2.90569	3.65019	4.12947		3.68559	2.36354	3.29322	3.20081	3.42302	3.6439	3.6495	2.89804	2.87033	2.16208		1.20118	3.39176	3.43188	3.39235	2.70808	3.49302	3.63384	3.32966	2.68802	3.4004	3.58278	3.91716	3.51544	3.66592	3.45344	2.37157	3.61553	3.66323	3.42333	3.43582	3.66694	3.98982	3.47925	3.13822
8664	EIF3D	3.20487			3.60611		3.36144	3.48034		3.45394			3.47062	3.40631	3.49192	3.94431	2.78512					3.1168	3.79017	3.54117		3.42318	3.87915			3.57385	3.52835	4.0857	4.01571	3.60663	3.79202		3.86448	3.98386	3.46288	3.77808	3.94589	3.88639	3.4271
8665	EIF3F	3.28576	3.65565	3.51302	3.82715	3.59277	3.9926	4.11853	3.31393	3.97963	3.24532	3.61075	3.75481	3.68027	3.6775	3.83736	3.53596	2.72823	2.93487	3.50921	3.47093	3.41521	3.67857	3.18518	3.68729	3.64041	3.78154	3.63219	3.17776	3.62853	3.46519	3.73131	3.71531	3.57924	3.49096	3.44173	4.02221	3.78933	3.60353	3.54062	3.84823	3.72209	3.48776	3.13059
8666	EIF3G	2.63991		2.75544	2.86034	2.75444	3.11946	3.31413	2.60891	3.02778			2.51802			3.01065							2.50909			2.88781	3.07989	2.93891			2.96716	3.23104	3.08169	2.84613	2.8193			3.32976	2.79408	3.1073	3.07088	3.32254	3.10712	2.88803
8667	EIF3H	4.00186	4.20925	4.19013	3.9215	4.38712	4.03488	4.185	4.02636	4.10891	4.03598	4.14799	4.09837	3.53262	3.55501	3.68485	3.89541	4.08875	3.70722	3.4239	3.57274	3.51394	2.54655	2.88177	3.30843	3.60438	3.92855	3.30262	3.77191	3.58583	3.96424	4.08358	3.54056	3.65901	3.59722	3.57868	3.67236	3.89379	2.99089	3.13048	3.54978	3.468	3.48359	3.29555
8668	EIF3I	3.18566	2.78559		3.79957		3.86186	4.32073		3.68859				2.51857	3.69253	4.05489						3.12612	3.39233	4.36385			3.06664	3.21731		3.22026	3.85467	3.23371	3.529	3.24862	3.06893		3.97546	4.14325	3.19966		3.48191	3.84532
8683	SRSF9	2.58975	2.54604	2.66054	3.04615	2.31166	2.8321	2.93848	2.57179	2.99246	2.7754	2.60499	2.45788	2.96745	2.78115	4.23912	2.55931		2.46104		2.3652	2.69603	2.71752	2.80571		2.81368	2.97524	2.96211		2.74709	2.63103	2.79856	2.93207	3.2276	2.73798		2.73313	2.99719	2.90138	2.68565	2.84702	2.80987	2.83102	2.79144
8694	DGAT1			3.05751											2.71945		3.69333	3.32618					3.28343		3.37259	2.96335			3.26294	3.02949					3.3263						2.68803
8729	GBF1	1.66186	3.18526	3.42969	1.8752	2.99787	2.16096	2.82865	3.65938	2.10007	3.00606	3.16734	2.49492	1.65264			2.68863	2.49449	2.98906	2.5904	2.87957				3.23774		2.16498		2.19059							2.89137						1.89492
8731	RNMT				2.62068		2.42756			2.36386		2.10622	2.54205	2.30112		2.4299							2.14728			2.25228	2.40589	2.19498			1.98979	2.65937			2.05142		2.23775		2.20063	2.32353	2.46224	2.44938
8733	GPAA1	3.22629		3.74479	3.20471	3.61577	3.15212	3.79735	3.60246	3.15298	3.02682	3.19281	2.92669	3.72038		2.52623	3.1558	3.41526	3.14469	2.98265				3.22611	3.38714	3.38633			3.22669				3.44989				2.62771
8737	RIPK1		2.35633	3.07543		3.26569		1.8136	3.46357	1.83235	2.58927	3.07886	2.99389		2.11106		3.02658	2.78488	3.33795	2.69073	3.18303		2.83453		2.77605	2.44802	1.9674	3.30081	3.11674		2.65506		2.6396	2.27327		2.97454			2.65707	2.6669		2.31395	2.23995	2.19033
8743	TNFSF10		2.54377	2.70147		2.84463		3.10421	3.00209	2.98974	2.56624	2.67547	2.90682		2.65348																										3.12119
8760	CDS2	3.93248	4.23859	4.05693	3.62673	4.16904	3.91951	4.01258	4.13453	3.75801	4.11002	4.22501	3.89211	4.38187	4.20307	4.05573	4.33998	4.34406	4.48801	4.56109	4.27846	4.39984	3.98196	4.12092	4.62023	3.92771	4.21966	4.18948	4.15807	4.04786	4.35409	3.90185	3.55696	4.31383	3.98162	4.52591	4.30099	4.05685	4.0513	3.39234	4.27736	4.28792	4.12101	3.65403
8761	PABPC4	4.61322	5.29579	5.27316	4.69205	4.72586	4.71729	4.93123	5.21126	4.64259	5.20502	5.29189	5.04308	4.13918	4.55959	4.87405	5.02237	4.77869	4.84973	4.96584	5.10078	4.22628	4.2712	4.27661	4.89204	4.26852	4.49388	3.77772	4.84979	4.24625	4.66387	4.47705	4.03266	4.40188	4.29798	4.47261	4.75389	4.62385	4.5544	4.35527	4.66251	4.47818	4.16875	4.20505
8766	RAB11A	0	3.31467	0	4.30565	4.02831	4.10393	4.1319	3.87449	4.19754	0	3.4735	3.67646	4.31587	0	4.02293	3.51352	0	0	0	3.53106	0	0	0	0	0	0	0	3.12634	0	0	0	0	0	3.9303	3.67509	0	3.84812	3.81701	3.78072	0	3.81419	3.77697	3.43181
8767	RIPK2	2.76089	4.17573	4.36009	2.80346	3.60296	2.76273		4.047		4.15289	4.44069	4.0919		2.59572		2.71724	3.55023	3.0074	2.81183	3.77798	2.63273	2.26634	2.47693	3.42395	2.66766	2.76186	3.31164	3.68746	2.75166	3.22622	3.95516	3.09977			3.56255	3.3571		2.48536	3.29505	3.33924	3.56735		2.80042
8775	NAPA		1.98414	2.0722	2.03128	2.07785	2.61134			3.08938	2.76659		1.92226	3.61541	3.2154	2.88722							2.71284			3.17643	2.41308			2.98039	2.98903	2.40251		3.43089	3.26879				3.38368	3.56341	2.52252	3.05647	2.90842
8799	PEX11B	3.47014	4.07618	4.31478	3.80195	3.87354	4.2605	3.74042	4.37811	3.34648	3.90329	4.22218	4.24618	3.28388	3.75834		4.20411	4.2703	4.44364	4.4471	4.26767	3.99832	3.75139	4.31394	3.98797	4.02904	4.57341	2.6643	4.35436	3.90086	4.17653	3.98176	3.93674	3.83731	3.91422	3.10439	4.36755		3.08887		4.2058
8813	DPM1	3.8759	4.23785	4.1641	4.09566	4.43086	4.35467	4.13469	4.46919	4.42051	4.54772	4.43837	4.30779	4.17045	4.25547	4.29035	3.99836	3.98519	4.09667	3.92586	3.82039	4.24178	4.41418	3.87191	4.25233	4.15811	4.53808	3.96056	4.20969	4.11891	4.36357	4.53354	4.28158	3.70808	4.39563	3.7733	4.17998	4.04666	4.0675	4.0288	4.0035	4.09422	3.99544	3.49656
8816	DCAF5					1.36054		2.01393		2.00972	1.5031	2.06624				1.9037																				2.69525		1.60365	2.15538	1.54023	1.42189
8826	IQGAP1	4.46673	4.22749	4.1506	4.79813	4.45554	4.39922	4.69442	3.99806	4.57772	4.31178	4.50426	4.56722	4.40508	4.54127	4.28127	3.8811	4.47578	3.87794	3.84067	4.32207	4.64403	4.5213	4.21428	3.94495	4.45266	4.41736	4.61272	4.49594	4.55046	4.53212	4.59947	4.46127	4.2766	4.40516	4.45945	4.33309	4.10532	4.48093	4.83096	4.41882	4.74872	4.62756	4.48367
8829	NRP1														2.90909	2.28446			2.41626			2.69822	2.25963	2.61424		2.10533				2.77799	2.69823			2.81621							3.17824
8834	TMEM11	3.45557	3.56205	3.70075	4.12317	3.58916	3.71401	4.01073	4.03764	3.79659	3.69712	3.81965	3.75388	3.5911	3.2287						2.58908		3.10554	3.37909		2.94977	3.10744	3.70083	3.63982	3.53423	3.53256	3.01117	4.06493	3.20762	2.9106		3.53663	3.60519			3.62363
8874	ARHGEF7		0	2.61713		2.36301		2.13728			2.44873	2.31046	3.08846		0		1.97423	2.35589	2.20066	2.32434		2.15057	2.24369	2.02864		2.03631	2.15927	1.91888	2.10973	1.76168	2.317	2.02578	2.04552	1.70715	1.95184	1.95165	2.44801	2.05925	2.07429	2.58538		2.59176	2.46994
8878	SQSTM1	2.94801	4.15992	4.13075	4.40981	4.18023	3.94451	4.10811	4.26939	4.02513	4.41396	4.30917	4.28331	3.77824	5.08909	5.54181	3.7841	4.07286	3.7578	4.40695	3.92235	4.16037	3.88661	3.56758	4.21152	3.96808	4.23414	3.81354	4.18543	3.96262	3.69964	4.02464	4.22457	3.92312	4.04323	4.17333	4.21845	4.00794	4.36362	3.99939	3.94225	4.03055	3.91906	3.95959
8879	SGPL1	3.26313	3.69138	2.19994	2.55641	3.53629	4.00991	2.48072	3.158	4.06083	3.59057	3.94952	2.61081	3.35918	3.76961	4.66527	2.71773	3.05801	2.85273	2.58417	1.72822	3.34398	3.76943	3.14958	3.7131	3.50487	4.00501	2.815	2.52083	2.84647	3.78989	3.93851	2.71058	3.48711	3.60743	3.24499	3.90693	3.69488	3.35286	3.53284	3.53282	3.45368	3.34089	3.00065
8880	FUBP1	4.12321	5.22623	5.21212	3.68693	5.02126	4.27082	3.73584	5.06911	4.07348	5.15684	5.39158	5.07597	3.58425	4.10879	4.41144	5.11776	5.01232	5.17926	5.11202	5.40234	4.22127	4.23033	4.43563	4.97527	4.3784	4.16946	3.76235	5.22273	4.36416	4.36413	3.94709	3.99638	4.39623	4.027	5.01935	4.23831	4.4038	4.52571	4.45672	3.98968	4.58218	4.11815	4.19799
8884	SLC5A6			3.99487	3.88538	3.05633	3.11819	3.97876	3.77581		3.81194	4.14358	3.54869	3.44572		3.23864					3.695				2.77718	3.09817	3.34679		3.82784		3.82803		3.79852	3.46877	3.91596	3.12743	3.87362		2.94321	3.11736	4.21006	4.21363
8888	MCM3AP		3.38174			2.16647			2.16869		1.82032	2.64318	3.45629		1.78901	1.93392	3.73971	3.83177	2.76124	3.71673						3.25742		3.26606							0.991604	2.51939		2.27707				2.12373	2.55997
8891	EIF2B3												2.21858	2.07181	2.3836	3.14542											2.60517	2.07249		2.61937		2.8134	2.44771				2.33629			1.97077	2.4098	2.78821
8892	EIF2B2		2.69142		2.13993	2.38717		2.25015		2.23683	2.06602		2.22014	2.64109		2.80111			2.39668				2.54178							2.43426
8893	EIF2B5				3.14858	3.09117	3.30145	3.46219	3.08595					3.07945	3.28741	3.28238								3.69595						1.93412		3.64883	2.77414				2.99269		2.69873	2.9479	3.59475		3.01532
8894	EIF2S2	3.07697			3.02974		3.61314	3.38488		3.60232				2.55397	3.15262	3.40137							3.35457			2.93855	2.89601			3.01859	3.36871	2.50903	3.33014	2.81318	3.18879		2.98745	3.0382	3.07544	2.88762	3.39989	3.48161	3.0625	2.97865
8895	CPNE3	3.47271	3.05489	1.92288	3.75974	3.58461	3.35834	0	0	1.83519	3.11748	1.85887	1.854	4.05983	1.47713	0	1.99315	1.33419	1.26086	1.50551	1.83944	1.70685	1.73173	3.14764	1.13445	1.93262	1.79178	3.10978	1.68634	0	1.79041	3.14748	1.90954	3.1424	1.75057	1.30286	1.46997	1.35675	1.669	3.39139	1.77351	3.41266	3.28741	1.86448
8904	CPNE1	3.12268	3.22083		2.93978	3.10571	3.04776		2.96534	2.42076	2.99042	2.66806	2.57791	3.28487			2.23054		2.29966					2.38591																2.51188		2.64443	2.94681
8907	AP1M1			0	3.84044	0	3.33971	3.92945	0	3.83626	0	3.41507	3.39498	0	2.77569	3.55745						3.38144	3.10541			3.20227	2.04095	0		0	3.33303	3.33045	3.60567	0	2.90639		3.579	1.96892		3.62292	3.43889	3.49064	2.6057	2.74395
8934	RAB29						3.19246								2.89856		3.40375	2.99522	2.89941							2.72127	3.64929				2.94627	3.10242	3.1574		2.87669		3.04066
8939	FUBP3	3.21018	4.48956	4.53979	3.91483	4.65201	4.03186	3.87101	4.61598	3.43252	4.62296	4.50554	4.28832	2.38997	3.34804	3.64398	4.51033	4.49646	4.47689	4.59711	4.46852	3.81621	3.94135	3.93472	4.503	3.78171	4.00123	3.55215	4.52945	4.02175	3.98505	4.29361	4.15291	3.79467	3.83861	4.47672	3.87819	4.42456	3.93242	3.63758	3.61562	4.04982	3.34448	3.4779
8968	HIST1H3F	2.96266	2.95282	3.20768	3.77859	3.54732	3.81868	3.84063	2.78378	3.88225	3.26756	3.036	2.59019	3.43526	3.7875	3.96229						3.02636	3.47854	3.42469		3.33612	3.54611	3.29335	2.77815	3.71108	3.32193	3.17684	3.7119	3.15109	3.36607	2.95559	3.67606	3.51713	3.73862	0	3.88717	3.70958	3.66407	3.57811
8969	HIST1H2AG	2.9724	2.8038	2.96131	3.29117	3.14438	3.19294	3.4979	2.91406	3.53488	3.1359	2.88324	3.03766	3.23521	3.31892	3.36939			2.74091				1.27634	1.5342			1.67168	3.01509	2.4373	1.46946	2.95616	3.20039		3.31567	1.33008		2.40917	2.77813	3.13312	3.45211	2.59602	3.66211	3.62013	2.97957
8970	HIST1H2BJ	0	3.4139	3.3899	4.35692	0	3.58254	4.52593	3.37512	0	3.5931	3.24616	3.44286	3.55189	0	0	3.34524	3.14667	0	2.99992	2.54966	0	0	0	2.89223	0	0	0	2.90603	4.29835	0	0	4.27667	0	0	3.07905	0	0	0	0	0	0	4.59725	0
8974	P4HA2	2.94216		2.82729	3.46269		2.80898	3.51879		2.78754				1.68073		3.10458		2.98314					3.95214	2.58724		3.32903		2.53337	2.58043		3.59952			3.0327	3.07432	3.10188	2.85347				2.53351			2.94854
8985	PLOD3				3.73341			3.43891						3.48838	2.87587	3.85564										3.5516		3.16599	2.75866	2.5378	3.1874	3.26021	2.86436	2.84979	3.33091	2.71556	3.5638	3.24911	3.10107	3.45256	3.1859	2.60073	2.9373	3.32198
8986	RPS6KA4		2.35263	2.05867	2.31697	2.90248	2.04618	2.23587	3.05097	2.13223	2.54474	2.38475	2.4937	2.00916	2.3927	1.8203	2.87231	2.37485	2.24267		1.89729	2.08411			2.67224	2.1149	2.02126	2.18811	2.2026	2.19604	2.31602		2.03463		2.28432	2.76159	2.41227		2.02671			1.93802	2.36044
9044	BTAF1		2.07835			2.23511	1.28476	1.89569	2.47993	1.81831	2.39528		2.10983				1.84698	1.84792	1.89631	1.87792					1.68213				2.29168			1.83126						2.70733
9045	RPL14	3.87455	4.40008	4.13723	4.37845	4.47692	4.31043	4.46448	4.50155	4.74892	4.32113	4.4537	4.12995	4.50244	4.40727	4.32593			4.44895	3.73183	3.5246		4.42159	4.12041		4.27436		4.66912	4.33361	4.12268	4.49952	4.24398	4.00522	3.65353	4.37181	4.01081	4.10759	3.90242	4.32682	4.72076	4.22263	4.40351	4.5061	4.47716
9054	NFS1				2.26273	2.42526	2.33363	4.5859		2.09472					2.16654	3.01398	2.29997	2.237	2.34536	2.19759		2.24876	1.96298	2.16169	2.07244	2.21565	2.22788	2.14536		2.21751			2.61211	2.40942	2.18257	2.09269	2.08852	2.90894	2.25073	2.38162	3.22946	2.99029	2.15041	2.21836
9061	PAPSS1				2.855					2.33539	3.2686				3.30668	3.46151	4.28559	3.12124														4.2683	2.93559		4.36423		2.84101	3.35502			3.49541	3.71832
9064	MAP3K6		2.43772			2.64251		2.30102	3.52077	2.30274	2.51665		1.9677							2.32043	2.42467		2.26995		2.75356											2.87456
9093	DNAJA3		3.16256	3.62479	3.20855	3.18701	3.54257	3.22567	3.92909	3.46686	3.38172	3.80865	3.65762	3.13154	3.7074	3.69944	3.66488	3.58433	3.22461	2.97635		3.11632	3.20748	3.52639	3.25619	3.16427	3.92239		3.12597	3.59172		3.31378	3.70482	3.20293	3.34944	2.97891	3.26756	3.07908	3.3113	3.46783	3.32177	3.73057	3.17285	3.15604
9112	MTA1				2.96003		0	0		2.57714		2.0447			2.2706	3.42709						2.21467	2.65032	2.63807		3.31795	0	0		3.21273	2.73341	2.90533	0	2.20361	2.53743		2.51703	3.0499	2.16919	2.06679	2.34514	2.01696	2.3601	1.86598
9114	ATP6V0D1	3.44248	3.38619	3.79697	3.92349	4.25078	3.96186	3.72466	3.97921	3.83431	3.43193	3.45278	4.02337	4.22928	3.81802	3.95464	3.24458	3.34018	3.42774	3.62356	3.68855	4.01549	3.57617	3.25222	3.41457	4.04231	4.0769	3.34695	3.72795	3.87554	3.77993	3.87118	4.05788	4.08032	3.73335	4.10923	3.85733	3.19551	3.91814	3.83312	3.89909	4.21566	3.65375	3.75551
9118	INA	4.05775	0	0	3.89158	3.71961	0	3.90214	3.04986	3.81629	3.49883	3.62808	3.78012	3.75	0	0	0	0	0	0	0	0		0	0	0	0	0	0	0	0	0	0	0	4.43211	0	0	0	0	0	0	0	0	0
9123	SLC16A3	4.01688	3.33858	4.05029	3.68611		3.69393	3.71855	3.40364	3.55536	3.65682	3.49152		3.74854	3.4978			3.61117	3.13948		3.99268	2.89664	3.56336		4.06667	2.87165		3.32563	3.72856		3.35656	3.24726		3.44142	4.135	4.08908	3.61398	3.60838	3.86022	3.4741	3.36945	3.70932		3.44556
9124	PDLIM1	3.35404			3.52261			3.65102		3.54486					3.7992							3.54351	2.73051	3.91506		3.88745					4.13922			3.77418					2.9876	4.00402		4.11461	3.76854	3.40896
9125	CNOT9		3.63878	3.66944		2.99103			3.79937		3.86	3.35574	3.39941			2.63563	3.338	3.49214	3.46659	3.57359	3.95563				3.75475				3.73914							3.35442			2.65014			2.82192		2.35222
9126	SMC3			2.58696	2.91239	2.25877	2.73593	3.27482		2.68118	2.33127	2.42483	2.24464	2.23408	2.56794	2.99144						1.97125		2.26771		2.65081	3.14552	1.84108		2.65685	2.57062	2.84568	2.60678	1.70388	2.37035	3.16	2.78429	3.32099	2.22246		2.26003	1.91855
9128	PRPF4	2.27448			3.66866		2.81051	3.56856		2.61025		2.44542		2.54343	3.24354	3.72178						2.75172	3.29726			3.59829	3.48569	3.28709		3.27239		3.53492	3.63504	3.24223	3.26633		3.70273	3.69156	3.08273	2.8717	3.7182	3.32314		2.93362
9131	AIFM1	3.29469	3.63573	3.69541	4.07195	3.39501	4.2176	4.10898	3.60083	3.88875	3.56108	3.97203	3.48098	3.54298	3.49581	4.0685	3.24563	3.51112	3.12793		3.46129	3.18592	3.46241		3.84071	3.07264	4.04786	2.4212	1.99934	3.63317	3.59545	3.60947	3.72646	3.02799	3.40049	3.17705	4.13163	4.19276	3.86631	3.75522	3.75642	4.08645		3.66373
9138	ARHGEF1			2.00916	2.1154	2.75358		1.75337	2.56483	2.90676	2.37721	2.80479	3.33014	1.49332	2.19029		2.18401	1.93585	2.0408	1.64529		2.25457	2.07656		2.13217	1.95137	2.61293	1.92062	2.35	2.07979	2.11488	2.43235	2.29574	1.70373	2.03591		2.14191	2.13926	2.37616	2.67378	1.95686		2.87511	2.0488
9144	SYNGR2	4.37588	4.22621	4.27862	4.37134	4.37753	3.91317	3.32865	4.35058	4.25896	3.81721	3.50619	4.11853	3.95651	4.36934	4.05691	3.35408	3.60731	4.31248	3.59039	4.65754	3.82092	3.74515		4.02374	4.16922	3.80321	4.12598	3.75197	3.8581	4.19327	4.30169	4.50995	4.35172	4.06172	3.68822	3.75029	3.35033	4.26539	3.38748	3.81027	3.49261	3.35039	3.77241
9146	HGS			2.62346	2.07986	2.1648	1.97574	1.97927	3.22135	2.11412	2.41213	2.36924	2.31257		3.55578	2.3101											2.20867			1.89449	1.94033		1.88354	2.17193	2.09581	2.5482			3.07556	3.16581	2.28285	2.45882	1.71752	2.37242
9149	DYRK1B		1.95113	2.13612		2.00566	1.40898	1.549	1.9308		2.20165	2.04152	2.13459		1.49422	2.06187	1.90062	1.93308	2.09355	2.0841			1.5579				4.01301	1.63515	2.11459			1.04991		1.64634		2.13694	2.0785	1.73868		2.11914	1.28796	2.43144	1.77481
9166	EBAG9																3.04199	3.1314			2.78377			2.47404	2.95041	2.88918				2.99632		3.22339					3.09991			2.80785		2.90657
9167	COX7A2L	2.88852		3.97139	3.17051	4.35904	2.93184	3.58282	3.69521	3.68515	3.90646	4.44511	3.91091	3.38392		3.21791	4.00342	3.98208	4.32999	4.4535	4.12323	3.92635	3.33562	3.76071	4.61989	3.63785	3.24668	3.76466	4.20622	2.99937	3.77114	3.31081	2.96191	3.78133	3.84386	4.22403	3.54923	3.36366	3.39849	4.17196	2.85091	3.38397	2.92066
9181	ARHGEF2		2.43709	2.61377	2.92643	2.37404	2.93838	3.11803		2.08556	2.71833	2.67376		2.55017	2.9963	2.76064	2.91692	2.61896	2.4235		2.396	2.64085	2.65348	3.34594		3.242	3.30967	2.75062	2.56331	2.84655	2.96047	3.49046	2.80481	2.63744	2.98898		3.63239	2.77844	2.86714	2.98197	3.6944	3.19878	2.87556	2.52992
9183	ZW10	2.39667	3.56525	2.97754	2.28721	3.50022	2.29179		3.90542		3.48736	2.75063	3.02152	3.1272		2.38997	2.93986	3.45004	3.33483	3.68434	3.58757	2.74374	2.19826		3.80661	2.77694			3.64139					2.12201		3.66154			2.66039	2.82826		2.7584	2.60089	2.26059
9184	BUB3				3.16301		3.23263	4.00674		2.91312				2.92009	3.07714	3.88709	1.93173					3.27027	3.22192	4.08976		3.65534	4.03719	2.67509		3.14771	3.72583	3.31341	3.68876	3.15028	2.85382		3.85913	3.95608	2.65907	2.65462	3.98353	3.6629	3.27502	2.66315
9188	DDX21			2.15046	3.58821	1.73249	3.42554	2.92745	1.77343	2.16276		1.73699	1.78954			4.45817							2.49026	2.5271		2.07918	3.32136	2.69182		3.03366	3.3346	2.67058	3.44316	3.18371	2.69104		3.19317	3.23303	2.94505		3.37981
9197	SLC33A1	3.2312	3.33014	3.18226	2.51294	3.22021	3.06047	2.68946	3.90321	2.71306	2.77798	3.29461	3.24069	3.04095	2.7044	2.53949	2.6297	3.61415	3.54599	3.2633	2.57774	2.48346	2.27568	2.08839	3.41493	3.52243	2.62895	2.705	2.6833	3.07456	2.58277	2.47087	3.28439	2.36265	2.70353	3.17146	3.08343	2.58593	2.6357		2.9271	2.84152	2.47963	2.06733
9212	AURKB		2.76557	3.01756	2.72564	2.26692	2.64495	2.78947	2.27398	2.09239	3.84969	2.4614	1.86266	1.76319		3.32618	2.55275		3.56899	3.48662	3.40112		1.82863	3.31203	3.09123	1.46455	3.36452		2.84889		2.26448	2.4927	2.49036	3.0327	3.20538		2.45166	2.43274	2.39868		2.61496	2.16366		2.23537
9217	VAPB	3.17354			3.62557		3.84565	3.80447		3.70244	3.3868	3.57479				4.01254						3.21761	3.35344	3.60826		3.72101	4.02383	3.07313		3.16844	3.80314	3.71377	3.86866	3.4511		3.40789	4.20994	3.51766		3.9084	3.85316	3.83729
9218	VAPA	4.24444	3.08839	4.33092	4.60526	4.16572	4.25771	4.2074	3.93979	4.56061	3.97591	4.54421	3.39297	3.75419	4.0297	4.59303	3.01534	3.83739	3.63338	3.51107	3.79726	4.05407	4.28869	4.29799	3.27049	4.16133	4.54342	4.40627	3.91604	4.35827	4.28356	4.42484	3.91296	3.66938	4.23524	4.41827	4.33302	4.20949	3.94864	4.29319	4.26181	4.36902	4.10888	3.60312
9219	MTA2				3.6616		3.64015	3.70456		3.30596				3.40132	3.15324	3.97637						3.00278	3.17427	3.6626		3.60118	3.78803	3.71149		3.48721	3.59098	3.84516	3.66913	3.01696	3.45026		3.64122	3.85226	3.04402	2.55182	3.62824	3.04357	2.82695
9230	RAB11B	4.03867	3.23549	4.105	4.22647	3.94913	4.02475	4.05272	3.79531	4.11836	4.02412	3.39432	3.59728	4.23669	4.01406	3.94375	3.43434	3.91259	3.69941	3.873	3.45188	4.40149	4.23493	3.96552	4.08151	4.3925	4.11321	4.46333	3.04716	4.15724	4.19686	4.38647	4.55704	4.0183	3.85112	3.59591	3.97302	3.76894	3.73782	3.70154	4.47384	3.73501	3.69779	3.35263
9252	RPS6KA5				2.19838	2.7542			2.88644		2.40016	2.25049				2.14692	2.33534			2.14227	1.2745				1.78018				2.10496				2.36182		1.78935	2.27373		1.90636	2.0326
9255	AIMP1		4.44826	4.16793	3.52337	4.20063		3.04254	4.50729	3.50337	4.42372	3.48252	4.12714		3.11247	2.89974	3.95978	3.94394	4.05138	4.25962	4.51459	2.94151	3.57546		4.55346	2.90038	3.25788	2.9555	4.40008	3.49221		3.70331		3.01839		3.98684	3.45009	3.40093		3.46095	3.28704	3.53641	3.05566	2.91483
9260	PDLIM7	4.12009			4.10595	3.49714	3.69076	4.3054		4.5608	3.01252			3.04452	4.19554	2.90998		3.37778				3.7302	4.36951	3.58889		4.00179		4.00258		3.46065	4.15847	3.6456		3.40745	3.65244	3.94558	3.13551	3.4301	2.93937	4.01527	3.28537	3.75642	3.665	4.32419
9276	COPB2	4.30836	4.00643	4.07813	4.60341	3.87289	4.62999	4.70218	3.77696	4.89663	3.7462	4.42981	3.86928	4.37911	4.78254	4.71146	3.8803	4.12564	3.73475	3.66416	3.26891	4.67962	4.76866	4.42761	3.82723	4.70642	4.84868	4.61109	3.84354	4.5762	4.78615	4.78887	4.71481	4.34686	4.57894	4.25361	4.77402	4.318	4.59053	4.50364	4.54167	4.79094	4.47769	4.33038
9320	TRIP12		1.38928	1.98825	1.41902	1.66024	1.28443	2.07149	1.46251	1.58909		1.26338	1.778		1.55016	2.74967										1.56682				1.56106	2.06075			1.58507				2.63193				1.5265	1.38405
9328	GTF3C5			3.12881												2.97777	2.39455	2.33952	2.39225	2.45381		2.55255	2.54524	2.49415	2.23274	2.8925	2.90949	2.79932	2.811	2.59011	2.8864	3.28009	2.84159	2.70948			2.40026	2.67415			2.54485
9329	GTF3C4				2.05505		2.4854			1.75423													1.97998			2.43438	2.48405		2.40255				1.22838				2.43485	1.89875			1.91461
9330	GTF3C3			2.58757	1.59165		2.72506	2.6495							2.41864	3.2452	2.50686		2.42646			2.38992	2.88672	2.64229	2.33138	2.74244	2.96071	2.83973		2.96849	2.38234	3.05954	2.81144	2.16322	2.34569		2.72552	2.96371			3.02745	3.61144
9332	CD163	3.59458					2.92063	2.61021		3.44904		1.54475	2.49723	2.5206	2.74639	2.48645			2.57314			2.98242	2.62592	2.4755	2.48346	2.3288	2.70081				2.64176	2.61264		2.54948			3.14283	2.50517	2.73448	2.64265	2.45828		2.65302	2.48184
9343	EFTUD2	3.48725	3.41063	2.83803	3.94885	3.39207	3.8003	4.08311	0	4.05004	3.26582	2.52054	2.52276	3.71327	4.01277	4.25228	2.51902	2.87614	2.84034	3.12398	3.10831	3.50847	4.16392	4.07513	2.87925	3.89103	4.1899	3.91838	3.3369	3.81028	3.93789	3.85313	4.04561	3.84318	3.89868	2.98083	4.00435	4.17499	3.68837	3.50179	4.16063	3.74781	3.81459	3.24943
9344	TAOK2	2.66969	3.32565	3.36085	2.6217	3.19178	2.51225	2.62408	3.2214	2.67928	3.32653	3.4219	3.12743	2.06545	2.74856	3.20165	2.74171	2.93201	3.16572	3.51862	3.13728	2.60449	2.79123	3.0435	3.31526	2.61793	2.76228	3.22405	3.18143	2.72678	3.053	2.64689	2.2279	2.71026	2.44503	3.1907	2.8669	2.29356	2.49158	2.48102	2.58864	2.48403	2.54757	3.01275
9349	RPL23	3.65962	4.28787	4.40296	4.61026	4.0925	4.68503	4.65976	4.39846	4.61035	4.54084	4.59364	4.61751	4.41599	4.13494	4.35085	3.73002	0	0	0	0	0	4.46639	4.1672	0	4.0233	4.04958	0	0	3.90453	3.85751	0	4.33837	4.07889	4.44735	0	4.24969	4.65681	4.2157	4.14355	4.47025	4.26038	3.99206	4.02053
9354	UBE4A	2.79017	3.55519	3.90805		3.55748	2.54522		3.72376	2.45016	3.51302	3.33727	3.66259	2.66511	3.09117	3.12581	3.20081	3.13106	3.05445	3.08521	3.02959	2.99534	2.98498	3.11255	3.51379	3.24078	3.03505	2.97396	3.54719	2.70658	2.8572	2.48766	2.85113	3.22683	2.50561	2.8231	3.02629	2.34712	2.86415	2.76178	2.35241		2.72291	2.3628
9361	LONP1			2.71291	3.67769	2.66413	3.21397	3.94312		3.03159	2.90038	1.98554	2.74404	2.68387	2.68428	3.88781	2.64374				2.46283	3.21033	2.79317	2.68773	2.27482	2.5285	3.90273	3.09148		3.2415	3.14425	3.46294	3.73411	3.12224	3.15984		4.28245	3.38523	2.87241	3.32078	3.92426	3.81763	3.29058	2.75047
9362	CPNE6	0	0	1.89861	0	0	0	0	0	1.81092	0	1.8346	1.82974	0	1.45286	0	1.96888	1.30992	1.23659	1.48125	1.81517	1.68258	1.70746	0	1.11019	1.90835	1.76752	0	1.66207	0	1.76614	0	1.88527	0	1.7263	1.27859	1.4457	1.33248	1.64473	0	1.74924	0	0	1.84021
9367	RAB9A	3.03276	3.8147	4.12475	3.89523	3.60664	3.04376	3.85451	4.13012	3.77398	3.94675	3.50021	3.55181	0	3.81725	4.63339	4.43623	4.01123	4.15593	4.21359	4.29156	3.92673	3.74217	4.0707	3.80059	3.98749	4.04103		4.05223	4.21487	4.01604		3.94196	3.52493	3.55512	4.06745	3.54673	4.1137	3.8324		4.26744	3.84294	3.58721	3.75235
9373	PLAA		3.37118	3.40824		2.59556	3.80333	2.5885	3.19125	2.88026	3.38194	3.70912	3.50414		2.57135	3.12713	2.92116	3.04863		4.7065	3.7479	2.68856			3.03219	3.06696	2.83323	2.44816	3.31978	4.5787	3.12095	4.61825	3.64498	4.57959	2.33822		3.40804		3.25303	3.5078	3.76117	3.76833	3.01892	2.1423
9375	TM9SF2	4.01506	4.62552	4.43594	4.32062	4.32421	3.95207	4.64473	4.53663	4.44693	4.20405	4.39365	4.00476	4.60389	4.11236	4.04145	4.04444	4.32574	4.06295	3.93726	3.8715	4.06677	4.23317	3.74457	4.62145	4.342	4.5165	4.24049	4.0119	4.12737	4.3451	4.31381	5.00112	4.30772	4.30119	4.10481	4.38626	3.79073	4.09679	4.06078	3.7925	4.05769	3.87463	3.87729
9377	COX5A	5.09614	4.33206	5.34436	4.87671	5.54718	5.11107	5.26209	5.37359	5.2421	5.40122	5.30348	5.4141	5.46632	5.36509	4.99986	5.29076	5.59226	5.44425	5.15791	5.10492	5.20084	5.17393	5.1196	5.34643	5.2675	5.09142	5.39865	5.36665	5.30121	5.24611	5.16654	5.10175	5.24413	5.0046	5.27514	5.41341	5.37059	5.10386	5.03439	4.79399	5.21978	5.12516	4.9846
9382	COG1		3.07553	2.61969		3.21287	2.23149		4.16152		3.16992	3.42641	3.33239				2.11201	3.25116	3.01795	2.9497	2.4944		2.41507		3.39536		2.43726		3.08007	1.98475	2.54468					3.53784						2.36838
9403	SELENOF	3.08404	3.37347	3.08047	3.00192	2.81364	3.54381	3.67116	3.65102	3.65256		2.82081	2.73642	3.86931	4.31847	3.95711	4.08541	4.18088	4.46542	4.20152	4.25938	4.22497	4.27233	4.21083	4.23759	4.36186	4.18295	4.12988	4.20765	4.18161	4.36273	4.17753	3.89412	3.93584	4.04346	4.18011	4.10514	3.92479	4.10033	3.85573	3.98466	4.1031	4.19364	3.9922
9404	LPXN						2.15987		1.80515	2.91879				2.8143	3.38139				2.97662			3.64563								3.32165							3.06693		3.39177	3.42924		3.6658	3.4711
9409	PEX16					2.82048			3.06912						2.84621	2.65751	2.73816	2.76555	2.46805	2.30391	2.41672	2.56547	2.6669	2.43802	2.74821	2.60976					2.93341			2.99241	3.10578			3.01904
9410	SNRNP40				2.04658									2.71008		3.16486						2.67998	3.06755	2.9285		2.86161	3.17049	2.75053					3.2524		2.91312			3.15186			2.99657		2.59957
9415	FADS2		3.84438	4.71213		3.77708		4.33214	4.15312	3.20922		4.21483		3.58533	3.28142	3.84016		3.22366	4.54148	3.30212	3.71514	2.89343		3.35693	4.49092	4.29082	3.44001	4.27895		3.45339	4.12608	3.99815	4.91353	4.2051	3.61746	3.86184	3.60565	3.3579	3.3224	4.01415	3.79402	3.55423	3.18764	3.31187
9439	MED23		3.00166	1.61645	2.77529	2.99835	3.31153	2.79626	3.03071	2.33786	2.99778	3.32791	2.82568	2.35841	2.60757	2.68201		2.62493	3.2655		2.73622				2.68747	1.96758	2.12848	2.63529	2.79245	1.96095		2.55517		2.45231			2.63551	3.34145	2.76404	1.61717	2.49593	2.42806
9445	ITM2B		2.56555			2.6547		2.81399	2.84923		2.60183				2.67116					2.31392					2.35841				2.04677							2.68862	2.92516
9448	MAP4K4	2.69597	3.39805	3.58142	2.38941	3.26768	1.80937	2.80316	3.48334	1.77184	3.06738	3.40684	3.20137	2.42238	2.38415	2.50449	3.09995	3.28734	3.15572	3.33786	2.83567	2.35262	2.5164	2.46102	3.43924	2.59179	2.40387	2.37804	3.32918	2.47266	2.34318	2.43403	2.0613	2.46966	1.90989	3.14588	1.32917	1.8547	1.79864	2.37798	2.35706	2.148	2.37284	2.36018
9473	THEMIS2	2.80232	2.93949	2.09062	2.55016	2.69063	2.94435	2.64376	2.61297	2.81569	3.29185	2.29257	3.0036		2.73265		2.3903	2.41847	2.7922			2.60048										2.11215										2.80429	2.49937
9475	ROCK2		2.2698						1.96394		2.37346		2.13688				2.26774		2.24452	2.41967	2.13248	2.38373	2.47646	1.1845		2.3062			2.32912						2.47109
9489	PGS1	1.81428	1.84444	2.23622	2.1817	1.93648	2.32831	1.8709	1.87034	2.15436	1.93128	2.2373	1.96131		1.6341						2.16413			1.55985							1.76435
9500	MAGED1	1.86291	2.17828	3.95422	2.36438	2.38118	1.71677	3.15979	3.32111	2.16383	3.18305	3.53215	2.20252	2.15814	2.90892	2.91888	2.95451	3.00601	2.9025	3.05299	2.84039	2.07165	3.0607	2.92835	2.90845	3.1088	3.05025	3.4739	3.15339	2.22492	2.39661	2.91082	3.29699	2.97478	3.15134	2.22473	2.91838	2.62051	2.95993	2.996	2.07669	2.60741	1.8134	2.06354
9507	ADAMTS4				1.48277		1.82913									1.79754								1.5204			1.70624		1.39508			1.33889			1.43728		2.17155	1.69738			1.76717			1.87107
9517	SPTLC2	4.86884		2.54304	3.08774	2.43255	2.20886	3.38324	2.99283	2.77521				2.99104			2.95497		3.38754		3.27961	3.30441	3.44698		2.57644		3.49823				2.63449	2.49715	3.10835	3.33161	2.78674	2.35109			2.77727	3.16268	3.39196	3.09163	2.20973
9520	NPEPPS	3.06161	3.02325	3.04222	2.56448	2.99342	2.90437	2.67236	3.32984	2.8291	3.21096	3.03988	3.32215	2.79122	2.45798	2.0577	1.96896	2.09478	2.62755	2.92455	3.00087	2.82622	2.337		2.05327	2.57094	2.00009	2.72452	2.51453		2.72417	2.52233	2.53789	2.03978		2.15316			3.11075	3.30434	2.86485	3.05483	3.08632	3.07529
9521	EEF1E1	2.87522	4.13179	4.08348		3.68214			4.27345		3.76027	3.57307	3.99652			3.21764	4.04366	4.21524	4.15182	4.37808	4.55773				4.4234				4.34123			3.64986		3.4132		4.0705	3.29299	3.62188	3.43381	3.29824	3.40137	3.51062	3.42939	3.31124
9522	SCAMP1	2.14901	3.34858	3.69839	3.52843	3.40464	3.28261	3.31624	3.44137	3.08564	3.29079	3.52481	3.55851	3.38888	3.35653		2.16112	3.2463	2.81502		3.09308		3.18716			3.22622	3.40915	3.28299	3.10849	3.06579	3.45476			3.33014	3.39187			3.21485	3.20832	3.17908	3.19416	1.77058	3.21789	3.5308
9524	TECR	4.5473	4.5498	5.24357	4.50602	4.87457	4.71739	4.9125	4.9471	4.96151	4.93248	4.98098	4.28603	3.96747	4.77144	4.48796	4.55726	4.69914	5.09323	4.79783	4.51216	4.90882	4.92536	4.25011	4.90581	4.64219	4.95919	4.77267	4.68529	4.53474	4.76537	4.44075	4.42896	4.09236	4.42312	4.80054	4.88176	4.15846	4.59581	4.34267	4.61546	4.58953	4.61177	4.40414
9526	MPDU1	4.31823	4.32824	4.07334	3.54577	3.97492	3.89448	3.85515	4.03441	3.95379	4.00849	4.14825	4.12589	4.30651	4.2381	4.08979	3.90341		4.33037	4.12029	3.97508	4.12664	3.85511	3.75429	4.20069	3.66938	4.00316	3.98077	4.14297	3.97473	4.18567	4.02492	3.58078	4.01141	3.76148	4.19911	4.19782	3.95816	4.04907	3.83453	3.77259	4.07296	4.11589	3.69148
9529	BAG5	2.32869		2.39212	2.21658	2.92773	2.34476			2.56309		2.85838		2.32994	2.58517	2.54771						2.51234	2.54526	2.45194		2.67161	2.53898	2.49635		2.60067	2.79302		1.67002	2.45239				2.68948	2.58728
9536	PTGES	3.97293										4.59455		4.01588	4.04683		4.31186		4.25277				4.62632		5.00708	3.95676					4.35528					4.22366	4.04191		4.2858					4.14057
[truncated: 1,224 more rows]

## Sheet: TableS4_KIPA_function_cat
GeneID	GeneSymbol	FunCat	FunCat_short
2	A2M		Non-KI
16	AARS		Non-KI
22	ABCB7		Non-KI
23	ABCF1		Non-KI
25	ABL1	KI-P-TK-Abl	KI-P
[truncated: 2,636 more rows]

## Sheet: TableS5_KIPA_ypCR_vs_no_wx
gene	pCR_median	non-pCR_median	pCR_vs_non-pCR_median_difference	pvalue	FDR	signed_logP
[truncated: 2,641 more rows]
